# Supplementary material for: A multi-class classification algorithm based on hematoxylin-eosin staining for neoadjuvant therapy in rectal cancer: a retrospective study
Source: PeerJ. 2023 Jun 12;11:e15408. doi: 10.7717/peerj.15408 (PMC10269576; doi:10.7717/peerj.15408)
Supplement: Supplemental Information 2 [file peerj-11-15408-s002.csv]

	True_class	probability0	probability1	probability2
0	2	0.020979051	0.651283145	0.327737957
1	2	0.008646586	0.836107969	0.155247062
2	2	0.135320961	0.344947577	0.519731164
3	2	0.003321122	0.308344841	0.688334763
4	2	0.032034684	0.792695999	0.175269678
5	0	0.823473036	0.171854019	0.004675004
6	0	0.020435503	0.927374482	0.052190568
7	1	0.000112427	0.995803356	0.004084451
8	1	0.058879778	0.408749789	0.532370269
9	1	0.03107952	0.951691628	0.017229576
10	1	0.225251645	0.753565133	0.021183612
11	1	4.25E-06	0.70825839	0.291737258
12	1	0.007853884	0.850948989	0.141197637
13	1	0.025295665	0.55346036	0.421244025
14	1	0.126670182	0.855060518	0.018269382
15	1	0.148643896	0.685730457	0.165625274
16	1	0.005749824	0.931408525	0.062843695
17	1	0.001784377	0.907178164	0.091038749
18	1	0.00640932	0.933382154	0.06020898
19	1	0.179376721	0.69244951	0.128174335
20	1	0.006397268	0.168062136	0.825540662
