# Supplementary material for: A multi-class classification algorithm based on hematoxylin-eosin staining for neoadjuvant therapy in rectal cancer: a retrospective study
Source: PeerJ. 2023 Jun 12;11:e15408. doi: 10.7717/peerj.15408 (PMC10269576; doi:10.7717/peerj.15408)
Supplement: Supplemental Information 3 [file peerj-11-15408-s003.csv]

	True_class	probability0	probability1	probability2
0	2	0.003389377	0.191916317	0.804694593
1	2	6.65E-13	0.438846856	0.561153173
2	2	0.612524092	0.299975365	0.087500647
3	2	0.010754165	0.043126982	0.946119249
4	2	0.020434013	0.204632789	0.774933398
5	2	0.002036563	0.439324856	0.558638632
6	0	0.946358502	0.04928764	0.004353936
7	0	0.959241271	0.034960024	0.005799039
8	0	0.387962401	0.550128281	0.061909121
9	1	1.52E-16	0.991951346	0.008048625
10	1	0.032512996	0.908542812	0.058944296
11	1	0.159073263	0.352072209	0.488854408
12	1	0.021009216	0.804413021	0.174578026
13	1	0.209688932	0.638846636	0.151464447
14	1	0.005945575	0.453152001	0.540903211
15	1	0.010123484	0.826797307	0.16307956
16	1	1.34E-07	0.981926739	0.018073048
17	1	0.163289592	0.829261661	0.007450352
18	1	0.126629218	0.7731691	0.100201592
19	1	0.083541617	0.81487757	0.101581171
20	1	0.160635993	0.79513526	0.044228815
21	1	0.281721175	0.715369403	0.002909219
22	1	0.067437068	0.86094296	0.071619853
