# Supplementary material for: A multi-class classification algorithm based on hematoxylin-eosin staining for neoadjuvant therapy in rectal cancer: a retrospective study
Source: PeerJ. 2023 Jun 12;11:e15408. doi: 10.7717/peerj.15408 (PMC10269576; doi:10.7717/peerj.15408)
Supplement: Supplemental Information 4 [file peerj-11-15408-s004.csv]

	True_class	probability0	probability1	probability2
0	2	9.63E-06	0.99322456	0.006765753
1	2	8.44E-08	0.99999964	2.74E-07
2	2	2.11E-07	0.99999964	2.02E-07
3	2	5.54E-07	0.9999993	1.50E-07
4	2	0.000315748	0.9994986	0.000185652
5	2	0.09361033	0.47371447	0.4326752
6	2	0.474414	0.053721562	0.4718645
7	2	0.006219588	0.028282866	0.9654976
8	2	0.010823954	0.34125876	0.64791733
9	2	0.001480595	0.3254103	0.67310905
10	2	7.08E-05	0.9986191	0.001310192
11	2	1.03E-05	0.99990785	8.18E-05
12	2	9.49E-08	0.99999976	1.93E-07
13	2	1.66E-07	0.99999976	5.06E-08
14	2	1.91E-07	0.99999964	1.95E-07
15	2	5.34E-07	0.9999993	1.51E-07
16	2	1.12E-07	0.99999976	1.10E-07
17	2	0.000157797	0.9995685	0.000273646
18	2	2.56E-05	0.9999547	1.97E-05
19	2	0.004029132	0.9863687	0.009602217
20	2	0.08608842	0.90063024	0.013281282
21	2	0.003673652	0.9198949	0.07643142
22	2	3.21E-05	0.99756086	0.002406952
23	2	1.66E-06	0.9996623	0.000336008
24	2	2.29E-06	0.99999034	7.37E-06
25	2	6.78E-07	0.99999845	9.21E-07
26	2	4.70E-08	0.9999999	8.57E-08
27	2	9.97E-08	0.9999999	3.01E-08
28	2	1.49E-07	0.99999976	7.98E-08
29	2	2.34E-07	0.99999976	5.23E-08
30	2	5.60E-08	0.9999999	5.24E-08
31	2	1.42E-06	0.9999981	5.27E-07
32	2	1.36E-06	0.999998	7.07E-07
33	2	0.000135568	0.993666	0.006198398
34	2	0.002401422	0.9945259	0.003072752
35	2	0.000730351	0.9980422	0.00122737
36	2	1.05E-06	0.9999579	4.10E-05
37	2	3.73E-07	0.99996674	3.29E-05
38	2	6.54E-07	0.99999774	1.55E-06
39	2	1.71E-07	0.99999964	2.43E-07
40	2	8.62E-07	0.9995159	0.000483241
41	2	2.86E-08	0.9999999	8.61E-08
42	2	8.84E-08	0.9999999	3.19E-08
43	2	5.89E-08	0.99999976	1.23E-07
44	2	1.30E-07	0.99999976	1.24E-07
45	2	3.61E-08	0.9999999	1.03E-07
46	2	2.48E-07	0.9999982	1.49E-06
47	2	8.29E-07	0.9999881	1.11E-05
48	2	1.77E-05	0.036389954	0.96359235
49	2	3.49E-06	0.07041371	0.9295829
50	2	8.78E-05	0.58094555	0.41896668
51	2	3.11E-05	0.004607845	0.99536103
52	2	0.000232992	0.010288104	0.9894789
53	2	9.90E-06	0.760613	0.23937705
54	2	5.75E-06	0.99662787	0.003366373
55	2	5.33E-06	0.99994123	5.34E-05
56	2	4.53E-07	0.99999833	1.27E-06
57	2	7.11E-08	0.9999999	7.55E-08
58	2	3.62E-07	0.01073516	0.98926455
59	2	1.73E-07	0.99999976	3.41E-08
60	2	1.82E-07	0.9999994	4.28E-07
61	2	2.78E-07	0.9999926	7.16E-06
62	2	3.30E-08	0.99999857	1.44E-06
63	2	9.04E-06	0.9306478	0.06934317
64	2	1.30E-05	0.32914153	0.6708454
65	2	9.67E-08	2.26E-05	0.99997735
66	2	2.76E-06	0.80716693	0.19283037
67	2	3.72E-06	0.99983037	0.000165847
68	2	1.00E-05	0.99903035	0.000959634
69	2	0.003046203	0.95504063	0.04191317
70	2	0.2845573	0.7152586	0.000184061
71	2	3.37E-05	0.99984	0.000126316
72	2	0.000140291	0.999824	3.58E-05
73	2	0.000405984	0.99956805	2.60E-05
74	2	9.09E-06	0.9999902	6.90E-07
75	2	2.46E-07	0.8783246	0.12167508
76	2	3.14E-07	0.9999995	1.15E-07
77	2	6.81E-07	0.99999917	1.03E-07
78	2	2.98E-06	0.9997149	0.000282038
79	2	2.27E-06	0.99702483	0.002972875
80	2	5.39E-07	0.99545324	0.004546176
81	2	6.49E-07	0.000931703	0.9990677
82	2	4.03E-07	0.000153644	0.999846
83	2	9.59E-08	3.40E-06	0.9999964
84	2	5.81E-08	0.10590881	0.8940911
85	2	2.78E-06	0.9995012	0.000495974
86	2	0.000185306	0.9945312	0.005283485
87	2	0.000161192	0.8846899	0.115148835
88	2	0.00762665	0.4201629	0.57221043
89	2	0.09180201	0.9070377	0.001160296
90	2	8.24E-05	0.9993824	0.000535172
91	2	2.58E-05	0.99990404	7.02E-05
92	2	4.14E-06	0.99998534	1.06E-05
93	2	5.10E-08	0.9667721	0.0332279
94	2	7.05E-07	0.9999988	4.32E-07
95	2	7.53E-08	0.99999976	1.78E-07
96	2	5.79E-08	0.9999999	9.57E-08
97	2	2.53E-08	0.99999976	2.55E-07
98	2	2.82E-08	0.99999976	1.86E-07
99	2	2.33E-08	0.9999988	1.11E-06
100	2	2.11E-07	0.99996364	3.62E-05
101	2	7.61E-07	0.99981064	0.000188598
102	2	5.21E-05	0.043956615	0.9559913
103	2	0.00084339	0.9912698	0.007886742
104	2	9.07E-05	0.9889191	0.010990274
105	2	0.001145668	0.97273594	0.026118455
106	2	0.00065686	0.9993124	3.07E-05
107	2	7.48E-07	0.99998534	1.40E-05
108	2	9.51E-08	0.99999833	1.63E-06
109	2	1.69E-07	0.999998	1.88E-06
110	2	8.06E-07	0.99999726	1.94E-06
111	2	1.10E-07	0.99999905	8.88E-07
112	2	1.85E-07	0.9999993	5.11E-07
113	2	1.43E-07	0.99999607	3.83E-06
114	2	1.54E-06	0.99999654	1.87E-06
115	2	1.35E-05	0.9998061	0.000180389
116	2	9.17E-05	0.99932075	0.000587642
117	2	0.000406411	0.9963314	0.003262213
118	2	0.008920788	0.13781522	0.853264
119	2	0.00020881	0.93556595	0.0642252
120	2	0.000378811	0.71209985	0.28752133
121	2	2.34E-05	0.9994899	0.00048668
122	2	1.33E-07	0.99998474	1.52E-05
123	2	8.21E-08	0.9999883	1.16E-05
124	2	7.05E-08	0.9999957	4.19E-06
125	2	1.17E-06	0.999967	3.18E-05
126	2	3.10E-06	0.9999931	3.86E-06
127	2	3.32E-06	0.99999535	1.36E-06
128	2	2.99E-06	0.99999595	1.02E-06
129	2	4.30E-06	0.9999938	1.84E-06
130	2	2.32E-05	0.9999758	1.08E-06
131	2	0.000135137	0.99985147	1.34E-05
132	2	0.000213324	0.99975604	3.06E-05
133	2	1.69E-05	0.99929965	0.000683456
134	2	0.000136274	0.960932	0.038931657
135	2	3.00E-05	0.5968366	0.4031334
136	2	0.000342113	0.839751	0.15990685
137	2	0.000120092	0.99404365	0.005836262
138	2	8.00E-06	0.999962	3.00E-05
139	2	5.22E-06	0.9999926	2.12E-06
140	2	2.27E-07	0.9999989	8.55E-07
141	2	7.90E-08	0.9999995	4.38E-07
142	2	2.13E-06	0.0749251	0.9250728
143	2	9.38E-06	0.9999894	1.27E-06
144	2	1.82E-05	0.9999815	2.67E-07
145	2	2.79E-05	0.99997103	1.11E-06
146	2	2.38E-06	0.9999968	8.09E-07
147	2	6.97E-06	0.9999927	3.38E-07
148	2	2.01E-05	0.99997926	5.84E-07
149	2	9.64E-05	0.99990106	2.59E-06
150	2	4.34E-06	0.9999906	5.11E-06
151	2	1.65E-05	0.9999505	3.30E-05
152	2	1.46E-06	0.9703984	0.029600088
153	2	0.000553385	0.98303396	0.016412735
154	2	0.000113327	0.99939954	0.000487076
155	2	0.000128127	0.9998677	4.16E-06
156	2	3.31E-07	0.9999993	4.15E-07
157	2	9.67E-08	0.99999964	2.35E-07
158	2	2.10E-06	0.9999976	2.88E-07
159	2	1.43E-07	0.75726867	0.2427312
160	2	3.03E-06	0.9999968	1.36E-07
161	2	8.65E-07	0.9999988	3.80E-07
162	2	2.38E-07	0.9999995	1.89E-07
163	2	8.00E-08	0.99999976	1.30E-07
164	2	3.59E-07	0.9999994	2.83E-07
165	2	2.32E-06	0.99999666	9.96E-07
166	2	9.90E-07	0.99999535	3.61E-06
167	2	1.52E-06	0.9999864	1.20E-05
168	2	2.99E-08	0.32230806	0.67769194
169	2	0.000131915	0.99985504	1.30E-05
170	2	2.44E-05	0.99997497	5.69E-07
171	2	2.73E-07	0.99999964	1.42E-07
172	2	4.45E-08	0.9999999	1.30E-07
173	2	1.34E-07	0.99999964	2.07E-07
174	2	1.36E-07	0.99999964	2.32E-07
175	2	9.24E-08	0.9999995	3.67E-07
176	2	6.01E-09	0.99825674	0.001743212
177	2	4.48E-08	0.99999976	1.82E-07
178	2	3.40E-08	0.99999976	1.59E-07
179	2	7.84E-08	0.99999976	1.08E-07
180	2	3.36E-07	0.9999993	3.58E-07
181	2	1.61E-07	0.9999988	1.03E-06
182	2	3.43E-07	0.9999974	2.24E-06
183	2	4.09E-09	0.99998665	1.33E-05
184	2	2.03E-05	0.9999782	1.49E-06
185	2	7.50E-07	0.9999988	4.31E-07
186	2	9.92E-08	0.99999964	2.47E-07
187	2	5.90E-07	0.9999989	5.11E-07
188	2	4.92E-07	0.99999917	3.56E-07
189	2	9.25E-07	0.9999982	8.09E-07
190	2	9.87E-08	0.9999994	4.47E-07
191	2	3.25E-08	0.9999995	4.38E-07
192	2	3.69E-08	0.99999976	2.32E-07
193	2	6.63E-08	0.9999989	9.92E-07
194	2	5.16E-08	0.9999902	9.74E-06
195	2	7.91E-08	0.9999887	1.12E-05
196	2	3.08E-07	0.99999905	6.62E-07
197	2	4.60E-07	0.99999857	9.15E-07
198	2	6.90E-07	0.99999857	7.09E-07
199	2	3.05E-07	0.9999993	3.92E-07
200	2	4.21E-08	0.99999976	1.88E-07
201	2	1.95E-08	0.99999964	3.81E-07
202	2	1.47E-08	0.99999976	2.19E-07
203	2	9.98E-09	0.9999994	5.83E-07
204	2	8.16E-09	0.99999547	4.51E-06
205	2	9.79E-09	0.9999925	7.54E-06
206	2	2.20E-05	0.99992573	5.22E-05
207	2	7.29E-08	0.9999993	6.68E-07
208	2	2.38E-08	0.99999726	2.71E-06
209	2	1.07E-08	0.9999981	1.89E-06
210	2	7.85E-09	0.99999607	3.97E-06
211	2	1.50E-08	0.9999726	2.74E-05
212	2	0.000229347	0.71304363	0.28672704
213	2	3.24E-08	0.99996376	3.63E-05
214	2	1.49E-07	1.21E-05	0.99998784
215	2	3.33E-08	0.9999826	1.73E-05
216	2	1.13E-07	0.99998534	1.46E-05
217	2	3.42E-07	0.9991091	0.000890574
218	2	4.11E-06	0.9985923	0.001403551
219	2	2.78E-08	0.9999347	6.53E-05
220	2	3.60E-08	0.99995625	4.37E-05
221	2	1.98E-08	0.9999802	1.98E-05
222	2	3.15E-08	0.99996674	3.32E-05
223	2	2.16E-07	0.9794519	0.02054791
224	2	1.53E-06	0.9898023	0.010196129
225	2	2.00E-08	1.04E-05	0.9999896
226	2	9.64E-06	0.812787	0.18720335
227	2	1.47E-05	0.13550802	0.86447734
228	2	4.95E-08	0.99890554	0.001094459
229	2	2.29E-08	0.999808	0.000191954
230	2	6.28E-08	0.99980587	0.000194076
231	2	3.45E-08	0.9999689	3.10E-05
232	2	7.90E-08	0.99993145	6.85E-05
233	2	4.15E-07	0.9940357	0.005963893
234	2	5.75E-06	0.99083686	0.009157422
235	2	6.42E-06	0.9410418	0.058951758
236	2	1.55E-07	0.005627668	0.99437225
237	2	8.13E-06	0.969093	0.030898869
238	2	1.24E-05	0.9843443	0.0156433
239	2	2.65E-08	0.99982494	0.000175048
240	2	3.92E-08	0.99946135	0.000538666
241	2	4.03E-08	0.9999199	8.01E-05
242	2	1.84E-08	0.9999931	6.84E-06
243	2	7.16E-08	0.9999901	9.88E-06
244	2	3.78E-07	0.9974456	0.002554073
245	2	8.80E-06	0.96327287	0.03671832
246	2	5.78E-08	0.034880556	0.96511936
247	2	4.23E-06	0.923211	0.07678474
248	2	1.52E-06	0.99731076	0.002687795
249	2	2.56E-06	0.99024254	0.009754933
250	2	1.28E-06	0.058722436	0.9412764
251	2	2.62E-05	0.31082538	0.6891484
252	2	1.31E-07	0.99927646	0.000723368
253	2	1.63E-08	0.9999244	7.56E-05
254	2	3.32E-08	0.99964094	0.000359045
255	2	2.97E-08	0.9999045	9.54E-05
256	2	1.03E-08	0.065070495	0.9349295
257	2	1.08E-08	0.9999896	1.04E-05
258	2	3.04E-08	0.9999852	1.48E-05
259	2	1.44E-07	0.9979183	0.002081561
260	2	3.12E-06	0.9546397	0.04535718
261	2	1.13E-06	0.93961704	0.060381792
262	2	3.44E-07	0.99867946	0.001320206
263	2	2.89E-06	0.98995507	0.010042039
264	2	9.84E-07	0.01500874	0.9849903
265	2	6.57E-06	0.04344094	0.95655245
266	2	3.63E-05	0.04247176	0.95749193
267	2	1.33E-08	0.9693504	0.030649617
268	2	7.31E-08	0.99990237	9.75E-05
269	2	1.62E-08	0.99996626	3.38E-05
270	2	5.65E-08	0.9992811	0.000718853
271	2	5.42E-08	0.99994636	5.36E-05
272	2	2.11E-08	0.9999949	5.06E-06
273	2	5.33E-08	0.9999794	2.06E-05
274	2	1.86E-06	0.9743994	0.0255988
275	2	3.65E-05	0.4637054	0.5362581
276	2	6.58E-06	0.29359215	0.7064013
277	2	4.20E-09	0.9999808	1.92E-05
278	2	4.50E-07	0.9996395	0.000360063
279	2	2.19E-05	0.9896987	0.010279427
280	2	6.61E-06	0.05030795	0.9496855
281	2	1.80E-05	0.1614171	0.8385649
282	2	1.98E-05	0.04979414	0.95018613
283	2	3.79E-07	0.99927384	0.000725744
284	2	1.25E-07	0.9998049	0.000194936
285	2	9.33E-07	0.9862265	0.013772594
286	2	4.03E-09	0.99998164	1.83E-05
287	2	2.34E-07	0.9998348	0.000164934
288	2	4.46E-08	0.9999933	6.57E-06
289	2	3.57E-07	0.99994755	5.20E-05
290	2	1.24E-05	0.9853473	0.014640418
291	2	0.000123391	0.13358486	0.86629176
292	2	1.45E-05	0.40864554	0.59134007
293	2	6.36E-07	0.9997009	0.000298439
294	2	0.000529774	0.9876416	0.011828591
295	2	0.00026894	0.04368595	0.95604503
296	2	8.26E-05	0.11329745	0.8866199
297	2	2.48E-05	0.10677996	0.8931952
298	2	0.000284849	0.27402303	0.7256921
299	2	1.53E-07	0.99999225	7.63E-06
300	2	2.28E-07	0.9999443	5.55E-05
301	2	4.64E-08	0.9999893	1.07E-05
302	2	2.62E-08	0.99999833	1.58E-06
303	2	8.11E-08	0.9999789	2.11E-05
304	2	4.83E-07	0.9973506	0.002648889
305	2	1.21E-06	0.07545067	0.9245481
306	2	8.19E-07	0.833035	0.1669642
307	2	1.46E-07	0.99838006	0.001619774
308	2	2.83E-05	0.9856022	0.014369456
309	2	0.00080353	0.032651845	0.9665446
310	2	0.00017128	0.124399245	0.8754295
311	2	2.68E-05	0.94567037	0.054302793
312	2	0.000102463	0.97119147	0.028706085
313	2	0.00156082	0.8972404	0.10119882
314	2	4.69E-07	0.99997795	2.16E-05
315	2	7.55E-07	0.9995907	0.000408547
316	2	6.72E-08	0.9999287	7.12E-05
317	2	4.61E-08	0.99995553	4.44E-05
318	2	2.66E-07	0.9998079	0.000191858
319	2	1.38E-06	0.9634073	0.036591277
320	2	1.23E-06	0.08768751	0.9123114
321	2	1.61E-06	0.9645073	0.03549113
322	2	2.19E-07	0.9998889	0.000110923
323	2	2.35E-06	0.99996996	2.76E-05
324	2	0.000133106	0.43055868	0.5693083
325	2	0.053203277	0.9397358	0.007060953
326	2	0.003874087	0.14493741	0.8511885
327	2	0.027200622	0.35475197	0.6180474
328	2	0.111953795	0.39955977	0.4884864
329	2	0.28569725	0.44497755	0.26932526
330	2	0.000317712	0.001710459	0.9979717
331	2	6.86E-06	0.9999639	2.93E-05
332	2	1.43E-06	0.99995446	4.41E-05
333	2	1.64E-07	0.99996305	3.68E-05
334	2	2.95E-07	1.57E-05	0.99998415
335	2	1.53E-07	0.9999466	5.32E-05
336	2	5.85E-07	0.9992561	0.000743278
337	2	3.64E-07	0.99461293	0.005386786
338	2	3.69E-07	0.02542467	0.9745749
339	2	1.80E-06	0.22214316	0.77785504
340	2	5.82E-07	0.99807906	0.001920376
341	2	2.74E-06	0.9999541	4.32E-05
342	2	0.00743721	0.9923206	0.000242146
343	2	0.000708876	0.04604099	0.95325017
344	2	0.01025459	0.049718753	0.94002664
345	2	1.45E-08	7.82E-06	0.99999213
346	2	0.7500642	0.17877693	0.07115883
347	2	0.91209245	0.04582362	0.042083904
348	2	0.009221632	0.007962802	0.98281556
349	2	4.84E-07	0.99999774	1.83E-06
350	2	1.15E-07	0.9999968	3.05E-06
351	2	1.51E-07	0.9999927	7.14E-06
352	2	1.42E-07	0.9999788	2.11E-05
353	2	2.21E-07	0.9999007	9.90E-05
354	2	1.11E-07	0.002447663	0.9975522
355	2	1.75E-06	0.896201	0.10379722
356	2	2.75E-07	0.010863761	0.989136
357	2	4.54E-07	0.96348286	0.03651669
358	2	2.77E-07	0.9993297	0.000670114
359	2	3.94E-06	0.99969673	0.000299311
360	2	1.41E-06	0.007509043	0.9924896
361	2	2.97E-07	0.000165767	0.99983394
362	2	2.56E-07	1.04E-05	0.9999894
363	2	2.23E-06	4.10E-05	0.9999567
364	2	9.70E-06	0.000107533	0.9998828
365	2	2.18E-08	0.003939621	0.9960603
366	2	1.23E-06	7.22E-05	0.9999267
367	2	1.18E-05	0.9997414	0.000246851
368	2	1.33E-05	0.9994197	0.000567038
369	2	5.66E-06	0.998811	0.001183304
370	2	8.55E-07	0.9995639	0.000435303
371	2	5.81E-06	0.46977666	0.53021747
372	2	5.41E-07	0.003603032	0.99639636
373	2	3.95E-06	0.4804456	0.51955044
374	2	9.64E-07	0.9886664	0.011332586
375	2	3.38E-08	0.24233475	0.7576652
376	2	2.18E-05	0.988521	0.011457201
377	2	4.20E-07	0.000942598	0.9990569
378	2	9.57E-08	3.91E-05	0.9999608
379	2	7.59E-08	9.62E-07	0.9999989
380	2	2.35E-07	4.00E-07	0.9999994
381	2	6.08E-07	1.19E-06	0.9999982
382	2	6.66E-07	1.51E-05	0.99998426
383	2	1.58E-08	0.98610353	0.013896424
384	2	1.16E-06	0.9999958	2.97E-06
385	2	1.77E-07	0.99999857	1.24E-06
386	2	3.68E-07	0.9998722	0.000127414
387	2	2.66E-06	0.9979777	0.002019734
388	2	1.53E-06	0.99750984	0.002488594
389	2	2.54E-07	0.9962153	0.00378441
390	2	4.31E-09	0.99999535	4.68E-06
391	2	3.83E-06	0.9954081	0.004588006
392	2	3.67E-07	0.002671682	0.9973279
393	2	2.85E-08	2.22E-05	0.9999778
394	2	2.70E-08	4.64E-07	0.9999995
395	2	3.38E-07	2.95E-07	0.9999994
396	2	9.89E-07	5.95E-07	0.99999845
397	2	3.09E-06	1.11E-05	0.9999858
398	2	4.39E-06	1.55E-05	0.9999801
399	2	4.89E-09	0.9999987	1.27E-06
400	2	3.83E-07	0.99999666	2.94E-06
401	2	6.42E-07	0.9996119	0.000387432
402	2	1.85E-08	0.9999993	6.77E-07
403	2	3.02E-06	0.57857597	0.42142105
404	2	1.12E-06	0.86926925	0.1307297
405	2	2.15E-07	0.33084133	0.66915846
406	2	6.87E-07	0.06823041	0.9317689
407	2	1.48E-08	3.62E-05	0.99996376
408	2	3.34E-08	1.87E-06	0.9999981
409	2	8.00E-08	3.31E-07	0.9999995
410	2	1.00E-06	1.42E-07	0.9999989
411	2	2.07E-06	4.61E-07	0.9999975
412	2	4.10E-05	2.56E-05	0.99993336
413	2	4.62E-05	7.84E-05	0.9998754
414	2	0.9832825	0.010774027	0.005943406
415	2	2.91E-07	0.9969464	0.003053285
416	2	1.38E-06	0.31760457	0.68239397
417	2	5.24E-08	0.000453832	0.9995461
418	2	1.29E-08	2.20E-05	0.99997795
419	2	7.31E-09	7.19E-06	0.99999285
420	2	1.84E-05	0.99998	1.53E-06
421	2	3.64E-05	0.9998267	0.000136873
422	2	9.34E-06	0.9988594	0.001131315
423	2	1.14E-06	0.032480422	0.9675184
424	2	5.42E-08	0.000288831	0.9997111
425	2	1.55E-08	2.50E-05	0.99997497
426	2	1.29E-05	0.99983597	0.000151066
427	2	6.20E-09	1.35E-06	0.9999987
428	2	7.38E-09	3.69E-07	0.99999964
429	2	2.58E-08	1.37E-07	0.9999999
430	2	3.92E-07	1.39E-06	0.9999982
431	2	6.66E-07	2.28E-05	0.9999765
432	2	8.23E-06	0.000253653	0.99973816
433	2	0.05479382	0.87282157	0.072384566
434	2	0.47234204	0.52574176	0.00191622
435	2	0.000659875	0.28010517	0.719235
436	2	6.05E-08	0.9999877	1.22E-05
437	2	3.04E-08	0.99996245	3.75E-05
438	2	4.21E-07	0.96879464	0.03120492
439	2	3.02E-08	0.00015005	0.9998499
440	2	9.66E-09	1.52E-05	0.99998486
441	2	6.61E-09	7.84E-06	0.99999213
442	2	6.37E-09	6.15E-06	0.9999938
443	2	0.001554259	0.9982955	0.000150211
444	2	1.09E-06	4.13E-06	0.99999475
445	2	1.64E-05	0.99976724	0.000216409
446	2	1.30E-05	0.6564999	0.34348714
447	2	3.14E-07	0.001395568	0.9986041
448	2	2.40E-07	0.000382821	0.99961686
449	2	4.54E-08	7.84E-06	0.99999213
450	2	4.45E-08	1.53E-06	0.99999845
451	2	2.17E-07	5.01E-07	0.9999993
452	2	1.89E-05	1.89E-05	0.9999622
453	2	1.52E-06	3.42E-05	0.99996424
454	2	7.16E-06	4.22E-05	0.99995065
455	2	1.01E-08	1.52E-06	0.99999845
456	2	0.0478505	0.003485039	0.9486644
457	2	5.90E-08	0.9999949	5.10E-06
458	2	2.36E-08	0.9999927	7.29E-06
459	2	1.46E-08	0.9999912	8.75E-06
460	2	1.42E-06	0.64382416	0.35617435
461	2	1.05E-07	0.000418056	0.9995819
462	2	3.76E-08	6.85E-05	0.9999316
463	2	2.28E-08	6.90E-05	0.999931
464	2	8.49E-09	6.26E-06	0.9999937
465	2	2.00E-08	2.26E-05	0.99997735
466	2	2.77E-05	0.99984264	0.000129652
467	2	1.55E-05	0.6555831	0.34440145
468	2	2.53E-07	0.001298874	0.99870086
469	2	2.41E-07	0.000862966	0.99913687
470	2	3.92E-08	9.70E-06	0.99999034
471	2	7.11E-08	1.56E-05	0.99998426
472	2	1.94E-09	9.62E-06	0.99999034
473	2	1.27E-07	1.43E-06	0.99999845
474	2	3.95E-06	2.00E-05	0.99997604
475	2	2.56E-05	0.00015332	0.9998211
476	2	0.00299523	0.011625337	0.98537946
477	2	0.6579735	0.003811479	0.338215
478	2	7.92E-08	0.99998283	1.71E-05
479	2	7.86E-08	0.99979085	0.000209063
480	2	3.74E-08	0.99984884	0.000151069
481	2	5.56E-09	0.002985827	0.99701416
482	2	1.26E-07	0.002398471	0.99760145
483	2	4.18E-07	0.000249742	0.9997497
484	2	1.20E-07	3.97E-05	0.9999602
485	2	7.47E-09	1.32E-06	0.9999987
486	2	2.27E-08	3.11E-06	0.9999969
487	2	1.04E-07	7.83E-07	0.99999905
488	2	0.006051391	0.007238003	0.9867106
489	2	5.24E-05	0.00014451	0.9998031
490	2	9.31E-09	0.007692028	0.9923079
491	2	5.85E-05	3.18E-05	0.99990976
492	2	0.000328673	1.41E-05	0.9996573
493	2	0.001125538	2.37E-05	0.9988507
494	2	0.014857332	2.16E-05	0.985121
495	2	0.018953249	0.000104083	0.9809427
496	2	0.006671545	6.85E-05	0.99325985
497	2	0.6916649	0.004809505	0.30352566
498	2	3.50E-08	0.9999639	3.61E-05
499	2	5.96E-09	0.9999455	5.45E-05
500	2	3.18E-08	0.999775	0.000225023
501	2	5.43E-08	0.99955124	0.000448734
502	2	4.64E-06	0.7050263	0.29496905
503	2	2.93E-06	0.000468891	0.99952817
504	2	3.79E-08	2.48E-06	0.9999975
505	2	3.79E-09	1.37E-07	0.9999999
506	2	9.80E-09	1.69E-07	0.9999999
507	2	5.01E-08	1.13E-07	0.9999999
508	2	5.29E-07	4.06E-07	0.99999917
509	2	6.96E-09	0.99999845	1.49E-06
510	2	0.00522133	0.006664866	0.9881138
511	2	0.018861817	0.004548482	0.97658974
512	2	0.8627672	0.001634457	0.13559827
513	2	0.019129258	0.000946648	0.9799241
514	2	0.47551486	0.07490696	0.44957823
515	2	0.08768231	0.44901484	0.4633029
516	2	0.015185402	0.38885748	0.5959571
517	2	1.15E-08	0.9999949	5.07E-06
518	2	1.70E-08	0.9999995	4.58E-07
519	2	7.96E-05	0.5994891	0.40043128
520	2	7.56E-09	0.99999774	2.22E-06
521	2	9.70E-09	0.99999905	9.65E-07
522	2	1.57E-06	0.99100167	0.008996818
523	2	1.24E-05	0.010205763	0.98978186
524	2	1.28E-07	5.81E-05	0.9999417
525	2	6.14E-09	2.24E-07	0.99999976
526	2	8.25E-09	1.58E-07	0.9999999
527	2	3.32E-08	8.25E-08	0.9999999
528	2	1.96E-07	4.21E-07	0.9999993
529	2	5.43E-08	0.99999976	1.31E-07
530	2	0.9999856	4.82E-08	1.45E-05
531	2	9.18E-09	0.99999	9.98E-06
532	2	6.71E-09	0.99999714	2.85E-06
533	2	8.05E-09	0.9999993	7.58E-07
534	2	4.51E-07	0.9980895	0.00191004
535	2	9.69E-05	0.18178593	0.8181172
536	2	4.97E-06	0.007026344	0.9929686
537	2	3.83E-08	5.42E-06	0.99999464
538	2	5.03E-08	6.08E-07	0.9999994
539	2	1.94E-07	1.92E-07	0.9999995
540	2	8.07E-07	1.33E-06	0.99999785
541	2	0.14765479	0.13848238	0.71386284
542	2	6.82E-09	0.9999585	4.15E-05
543	2	6.17E-09	0.9999927	7.21E-06
544	2	8.31E-09	0.999998	2.02E-06
545	2	5.87E-07	0.09683608	0.90316343
546	2	0.000116442	0.9163021	0.0835815
547	2	0.002045978	0.68021286	0.3177412
548	2	6.96E-05	0.018088808	0.98184156
549	2	0.000217613	9.49E-05	0.99968743
550	2	0.000370742	6.50E-06	0.9996227
551	2	0.002469149	0.000151717	0.9973792
552	2	0.9255794	0.0469122	0.027508402
553	2	1.47E-08	0.9999924	7.67E-06
554	2	2.39E-08	0.9999958	4.09E-06
555	2	5.40E-06	0.04013841	0.9598563
556	2	0.001254432	0.05182768	0.94691783
557	2	0.0022711	0.007296716	0.9904322
558	2	5.30E-05	0.00019438	0.9997526
559	2	0.050184853	0.000335237	0.9494799
560	2	0.002821933	2.59E-05	0.9971521
561	2	0.003035971	0.000772906	0.99619114
562	2	2.79E-08	0.9999814	1.86E-05
563	2	1.75E-05	0.26887608	0.7311064
564	2	0.002076103	0.09633678	0.9015871
565	2	0.006704864	0.056923285	0.93637186
566	2	0.000986467	0.012742384	0.98627114
567	2	0.03393569	0.00124998	0.9648143
568	2	0.043255586	0.001657656	0.9550867
569	2	0.009183241	0.025775205	0.9650415
570	2	0.000600419	0.9800214	0.019378144
571	2	9.18E-06	0.9485517	0.051439103
572	2	0.000336206	0.6937595	0.30590427
573	2	0.000450017	0.076765105	0.92278486
574	2	0.000779957	0.15596463	0.8432554
575	2	0.01545211	0.001955357	0.9825926
576	2	0.011194841	0.005724418	0.9830808
577	2	0.000183936	0.004903582	0.9949124
578	2	0.002732931	0.48062629	0.5166407
579	2	0.79206896	0.17007405	0.03785698
580	2	0.67438453	0.32160723	0.004008244
581	2	0.021461386	0.97782123	0.000717388
582	2	0.98215127	0.017832847	1.59E-05
583	2	0.3847883	0.58419156	0.031020151
584	2	0.5932187	0.40513787	0.001643449
585	2	1.03E-07	0.000126518	0.9998734
586	2	0.000291138	0.9996997	9.21E-06
587	2	0.000279865	0.99971503	5.02E-06
588	2	0.000122861	0.99987566	1.44E-06
589	2	2.24E-05	0.9999764	1.14E-06
590	2	0.000782914	0.9992157	1.34E-06
591	2	9.35E-05	0.99990547	1.06E-06
592	2	6.53E-07	0.004897467	0.9951018
593	2	5.33E-07	0.9999993	1.25E-07
594	2	4.44E-07	0.9999995	6.77E-08
595	2	3.10E-07	0.9999995	1.19E-07
596	2	5.10E-07	0.9999993	1.54E-07
597	2	7.48E-07	0.99999917	9.51E-08
598	2	5.93E-07	0.99985135	0.000147989
599	2	6.10E-08	0.004692876	0.995307
600	2	7.86E-06	0.27979654	0.72019553
601	2	2.37E-07	0.99999774	1.98E-06
602	2	2.32E-07	0.99999917	6.44E-07
603	2	1.89E-07	0.9999994	3.61E-07
604	2	3.27E-07	0.99999964	6.11E-08
605	2	1.33E-07	0.9999995	3.00E-07
606	2	7.22E-08	1.38E-05	0.99998605
607	2	1.34E-06	0.008909234	0.99108946
608	2	1.04E-05	0.99573505	0.004254478
609	2	2.13E-07	0.8723211	0.12767869
610	2	1.77E-06	0.99998736	1.09E-05
611	2	8.77E-07	0.9999968	2.39E-06
612	2	1.86E-07	0.99999964	1.82E-07
613	2	1.03E-07	0.9999995	4.29E-07
614	2	1.45E-06	0.19792654	0.802072
615	2	7.66E-07	0.99094766	0.009051518
616	2	3.55E-07	0.9999043	9.54E-05
617	2	1.27E-06	0.9999962	2.56E-06
618	2	3.47E-07	0.9698023	0.030197274
619	2	3.70E-07	0.9999969	2.69E-06
620	2	9.53E-07	0.9999987	3.26E-07
621	2	7.76E-07	0.20411378	0.79588544
622	2	9.52E-07	0.14761068	0.8523884
623	2	6.48E-07	0.9960659	0.003933452
624	2	1.36E-06	0.99997604	2.26E-05
625	2	2.03E-06	0.99970406	0.000293866
626	2	4.56E-06	0.9999938	1.58E-06
627	2	1.18E-08	0.9999995	4.68E-07
628	2	5.09E-07	0.6503894	0.34961006
629	2	8.25E-07	0.31506154	0.68493766
630	2	8.46E-07	0.98383695	0.01616225
631	2	1.94E-06	0.9999331	6.49E-05
632	2	7.47E-07	0.99959904	0.000400198
633	2	1.21E-08	2.86E-05	0.9999714
634	2	8.94E-08	7.22E-05	0.99992764
635	2	2.05E-05	0.00784161	0.99213797
636	2	2.35E-08	0.99999976	1.56E-07
637	2	5.28E-08	0.9999999	1.18E-07
638	2	1.70E-07	0.99999976	6.53E-08
639	2	6.48E-06	0.99999344	5.64E-08
640	2	0.000279895	0.10492028	0.8947998
641	2	5.47E-08	0.99948055	0.000519389
642	2	6.63E-08	0.9999343	6.57E-05
643	2	2.45E-08	0.9999988	1.19E-06
644	2	3.72E-08	0.99999833	1.62E-06
645	2	3.19E-08	0.9999995	4.35E-07
646	2	4.71E-08	0.99999976	2.50E-07
647	2	1.09E-07	0.9999989	9.26E-07
648	2	0.000131543	0.019039914	0.9808286
649	2	0.000160811	0.99725807	0.002581063
650	2	0.009043087	0.9757574	0.015199448
651	2	0.000229799	0.99961036	0.000159902
652	2	0.000118215	0.99982136	6.05E-05
653	2	0.000673908	0.9991929	0.000133256
654	2	6.81E-05	0.9999224	9.56E-06
655	2	1.38E-05	0.84287566	0.15711057
656	2	7.84E-06	0.9783811	0.02161103
657	2	0.000159698	0.21001741	0.78982294
658	2	7.95E-07	0.99963164	0.000367602
659	2	3.30E-06	0.82495236	0.17504439
660	2	2.17E-07	0.99971074	0.000288976
661	2	7.20E-07	0.98406225	0.015937012
662	2	8.06E-08	0.99997365	2.63E-05
663	2	2.19E-07	0.99998	1.98E-05
664	2	3.33E-07	0.99931574	0.000683881
665	2	7.63E-07	0.99813193	0.001867271
666	2	2.96E-07	0.99927646	0.000723302
667	2	4.93E-05	0.64071584	0.3592348
668	2	2.38E-06	0.9999949	2.74E-06
669	2	1.37E-07	0.99999547	4.35E-06
670	2	4.43E-08	0.99999964	3.64E-07
671	2	4.32E-08	0.99999964	3.36E-07
672	2	4.15E-08	0.99999976	2.05E-07
673	2	7.31E-08	0.99999976	1.79E-07
674	2	6.62E-05	0.99988604	4.78E-05
675	2	0.000567697	0.9975852	0.001847094
676	2	7.04E-05	0.9993635	0.000566152
677	2	0.000218419	0.999718	6.35E-05
678	2	0.000157862	0.9998234	1.88E-05
679	2	5.49E-05	0.9521597	0.047785293
680	2	1.27E-05	0.99997425	1.31E-05
681	2	9.94E-05	0.85177267	0.14812793
682	2	1.42E-05	0.99517053	0.004815294
683	2	1.90E-05	0.28089336	0.7190876
684	2	1.47E-05	0.21910162	0.7808836
685	2	6.66E-06	0.14678071	0.85321254
686	2	1.46E-07	0.9996644	0.000335417
687	2	6.78E-07	0.9996991	0.000300203
688	2	7.27E-07	0.9921536	0.007845721
689	2	7.92E-07	0.99716043	0.00283883
690	2	1.01E-06	0.99632394	0.003675054
691	2	9.13E-06	0.99998915	1.77E-06
692	2	0.08397902	0.64684	0.26918095
693	2	1.18E-05	0.000361057	0.9996271
694	2	3.77E-06	0.99998987	6.36E-06
695	2	7.81E-06	0.000366658	0.99962544
696	2	1.85E-05	0.012865618	0.9871159
697	2	1.80E-06	0.000981159	0.999017
698	2	5.05E-05	0.9989655	0.000983965
699	2	2.77E-05	0.11462487	0.8853475
700	2	1.84E-05	0.99935585	0.000625709
701	2	0.002010418	0.8321827	0.16580692
702	2	0.000351894	0.43891263	0.56073546
703	2	7.88E-05	0.29875323	0.701168
704	2	1.74E-05	0.8170942	0.1828884
705	2	4.55E-05	0.99683905	0.003115483
706	2	2.40E-05	0.27796605	0.72200996
707	2	0.000463466	0.72138655	0.27815
708	2	0.000106343	0.97958827	0.020305447
709	2	0.000324798	0.87150174	0.12817343
710	2	7.43E-05	0.99651235	0.003413314
711	2	1.76E-05	0.998895	0.001087533
712	2	0.006161232	0.028038517	0.9658003
713	2	5.85E-05	0.998917	0.001024547
714	2	0.001415472	0.9164499	0.08213461
715	2	3.49E-05	0.996896	0.003069079
716	2	6.10E-05	0.9372897	0.06264932
717	2	1.02E-05	0.99835724	0.001632514
718	2	1.92E-06	0.99986327	0.000134832
719	2	1.92E-06	0.999265	0.000733081
720	2	0.000875729	0.00353489	0.9955894
721	2	0.011881144	0.9840004	0.004118437
722	2	6.96E-05	0.01776051	0.9821698
723	2	2.29E-05	0.041270416	0.9587066
724	2	1.19E-06	6.92E-05	0.99992955
725	2	1.17E-06	0.000133555	0.9998653
726	2	6.20E-07	0.000239518	0.99975985
727	2	2.92E-07	0.000232018	0.9997677
728	2	6.75E-08	8.14E-06	0.9999918
729	2	2.95E-06	0.9999869	1.01E-05
730	2	3.35E-05	0.99984944	0.000116982
731	2	0.014524316	0.9821807	0.003294923
732	2	2.48E-06	0.99997413	2.33E-05
733	2	8.36E-07	0.9999949	4.31E-06
734	2	5.00E-07	0.99996364	3.59E-05
735	2	8.35E-08	0.9999713	2.87E-05
736	2	5.97E-08	0.9998241	0.000175858
737	2	4.41E-06	3.96E-06	0.99999166
738	2	2.27E-06	3.83E-05	0.99995947
739	2	4.77E-07	3.61E-05	0.9999634
740	2	0.002010126	0.99263614	0.00535379
741	2	9.62E-08	1.55E-06	0.99999833
742	2	4.10E-07	1.27E-05	0.9999869
743	2	1.49E-06	0.000545888	0.99945253
744	2	4.86E-07	0.000822392	0.99917716
745	2	6.38E-08	1.72E-05	0.9999827
746	2	2.76E-06	0.9999846	1.26E-05
747	2	1.45E-06	0.999997	1.53E-06
748	2	8.12E-06	0.99998593	5.94E-06
749	2	1.78E-06	0.9999933	4.84E-06
750	2	0.001423255	0.8301178	0.16845891
751	2	1.09E-06	0.99999475	4.12E-06
752	2	3.92E-07	0.99997973	1.98E-05
753	2	5.69E-08	0.9999311	6.89E-05
754	2	9.36E-08	0.9995697	0.000430164
755	2	1.28E-07	0.99973446	0.000265438
756	2	2.49E-07	0.9972761	0.002723609
757	2	2.66E-06	3.54E-06	0.9999938
758	2	8.24E-06	1.55E-05	0.9999763
759	2	6.96E-07	2.69E-05	0.99997234
760	2	0.000802473	0.3579171	0.6412804
761	2	4.85E-07	7.87E-05	0.99992085
762	2	2.32E-07	0.000338851	0.99966097
763	2	3.36E-08	1.51E-05	0.99998486
764	2	0.002466607	0.96289784	0.034635615
765	2	0.000227816	0.99916697	0.000605273
766	2	1.37E-05	0.99991405	7.23E-05
767	2	3.61E-06	0.99999464	1.80E-06
768	2	1.29E-05	0.9999851	2.08E-06
769	2	1.78E-06	0.9999962	1.99E-06
770	2	2.21E-06	0.99999666	1.09E-06
771	2	1.67E-07	0.99999595	3.93E-06
772	2	4.27E-08	0.99999917	8.01E-07
773	2	3.94E-08	0.99999654	3.37E-06
774	2	7.29E-08	0.99998784	1.20E-05
775	2	1.25E-07	0.99997735	2.25E-05
776	2	3.37E-07	0.99988437	0.000115306
777	2	5.70E-07	0.99947304	0.00052645
778	2	7.03E-05	0.98239094	0.017538719
779	2	0.000249793	0.8907572	0.10899296
780	2	0.00024861	0.7520363	0.24771515
781	2	0.000129858	0.000171546	0.99969864
782	2	1.08E-06	1.93E-06	0.999997
783	2	4.64E-06	2.32E-06	0.9999931
784	2	7.87E-07	1.72E-06	0.9999975
785	2	5.93E-08	2.73E-07	0.99999976
786	2	8.93E-08	2.06E-06	0.99999785
787	2	1.01E-07	4.41E-05	0.9999558
788	2	3.35E-08	5.52E-06	0.9999945
789	2	0.000112813	0.000492557	0.99939466
790	2	0.00023977	0.33614868	0.66361153
791	2	7.97E-06	0.9919498	0.008042259
792	2	6.63E-07	0.999585	0.000414419
793	2	2.73E-07	0.99995565	4.41E-05
794	2	5.05E-07	0.99998283	1.66E-05
795	2	1.59E-07	0.999995	4.90E-06
796	2	2.43E-07	0.99999785	1.89E-06
797	2	7.13E-08	0.9999945	5.42E-06
798	2	0.000128087	0.004712238	0.9951597
799	2	2.63E-05	0.08422216	0.9157515
800	2	3.87E-08	0.99999774	2.20E-06
801	2	3.77E-08	0.9999927	7.29E-06
802	2	7.36E-08	0.99998903	1.09E-05
803	2	8.41E-08	0.9999852	1.46E-05
804	2	1.58E-07	0.99997795	2.19E-05
805	2	5.37E-07	0.99993515	6.43E-05
806	2	0.000192987	0.9993298	0.000477275
807	2	0.000225674	0.99615604	0.003618249
808	2	0.000161365	0.9447182	0.055120412
809	2	3.88E-05	0.99386495	0.006096254
810	2	7.78E-05	0.00534372	0.9945785
811	2	5.87E-05	0.9622589	0.03768241
812	2	3.38E-05	0.00967083	0.9902953
813	2	9.91E-07	0.000192455	0.9998066
814	2	3.24E-06	9.63E-05	0.99990046
815	2	6.37E-07	1.24E-06	0.9999982
816	2	4.68E-08	8.28E-07	0.99999917
817	2	1.55E-08	1.67E-07	0.9999999
818	2	1.33E-08	3.84E-07	0.99999964
819	2	4.06E-08	8.09E-07	0.99999917
820	2	0.000232077	0.027921407	0.9718465
821	2	2.08E-08	3.15E-06	0.9999969
822	2	5.63E-06	0.001401516	0.9985929
823	2	0.000410332	0.09134405	0.90824556
824	2	9.82E-06	0.99612063	0.003869489
825	2	3.20E-06	0.99948466	0.000512131
826	2	2.13E-06	0.99988925	0.00010865
827	2	4.14E-07	0.99998176	1.78E-05
828	2	8.68E-05	0.047397528	0.95251566
829	2	5.36E-07	0.9999958	3.61E-06
830	2	5.47E-08	0.9999975	2.44E-06
831	2	5.09E-08	0.99999845	1.53E-06
832	2	3.29E-08	0.99999785	2.11E-06
833	2	1.11E-07	0.99998176	1.82E-05
834	2	3.41E-07	0.9998847	0.000114929
835	2	9.93E-07	0.99860185	0.001397219
836	2	0.000274203	0.9984938	0.001232012
837	2	0.002450962	0.9587502	0.03879879
838	2	0.008305338	0.9769771	0.014717515
839	2	4.02E-05	0.7065195	0.2934403
840	2	0.008154374	0.9613993	0.030446267
841	2	4.26E-05	0.012349323	0.98760813
842	2	5.89E-07	0.000133705	0.99986565
843	2	1.68E-07	0.000238156	0.99976176
844	2	6.78E-07	0.000639525	0.9993598
845	2	1.01E-08	3.76E-07	0.99999964
846	2	6.18E-09	1.62E-07	0.9999999
847	2	9.85E-09	1.68E-07	0.9999999
848	2	3.46E-05	0.99987864	8.67E-05
849	2	1.65E-08	2.11E-07	0.99999976
850	2	2.71E-08	5.72E-07	0.9999994
851	2	3.92E-06	0.006384375	0.99361175
852	2	0.000159847	0.3907861	0.609054
853	2	9.88E-06	0.9753668	0.024623353
854	2	2.89E-05	0.91757977	0.0823913
855	2	4.87E-06	0.99865025	0.001344923
856	2	3.80E-06	0.99958366	0.000412506
857	2	4.15E-07	0.9999982	1.34E-06
858	2	1.72E-06	0.9999211	7.72E-05
859	2	1.39E-06	0.99999535	3.29E-06
860	2	2.83E-07	0.9999956	4.16E-06
861	2	1.59E-07	0.9999982	1.60E-06
862	2	9.72E-08	0.9999975	2.38E-06
863	2	2.82E-07	0.99999654	3.17E-06
864	2	2.90E-07	0.9999957	4.05E-06
865	2	1.33E-06	0.9999634	3.53E-05
866	2	0.000162609	0.99588805	0.003949354
867	2	0.0021201	0.67798907	0.31989083
868	2	8.22E-06	0.9999572	3.45E-05
869	2	0.001130064	0.00369767	0.9951722
870	2	0.008939335	0.006638771	0.98442197
871	2	0.028167862	0.097838186	0.87399393
872	2	7.09E-05	0.033934228	0.9659949
873	2	0.000132097	0.16559184	0.83427614
874	2	3.10E-06	0.002432476	0.99756444
875	2	5.88E-07	0.015638707	0.98436075
876	2	4.12E-06	0.9999864	9.51E-06
877	2	5.14E-06	0.2777875	0.7222073
878	2	8.42E-08	5.73E-05	0.99994266
879	2	1.32E-08	7.71E-06	0.99999225
880	2	1.14E-08	6.07E-06	0.9999939
881	2	1.38E-08	1.81E-06	0.9999982
882	2	1.86E-08	3.20E-06	0.9999968
883	2	1.91E-08	2.74E-06	0.99999726
884	2	3.38E-08	1.37E-05	0.9999863
885	2	2.72E-07	7.60E-05	0.9999237
886	2	1.01E-06	0.99999654	2.43E-06
887	2	3.86E-06	0.001700166	0.9982961
888	2	3.38E-06	0.014308331	0.9856882
889	2	1.68E-05	0.15203086	0.84795237
890	2	1.01E-05	0.17013897	0.829851
891	2	4.20E-05	0.35293925	0.64701873
892	2	1.88E-06	0.99946254	0.000535628
893	2	4.38E-06	0.99859256	0.001403091
894	2	4.11E-06	0.99977726	0.000218605
895	2	7.14E-07	0.999997	2.24E-06
896	2	5.53E-05	0.10456414	0.8953806
897	2	6.46E-06	0.999967	2.65E-05
898	2	6.15E-07	0.99999523	4.19E-06
899	2	5.23E-07	0.99999607	3.38E-06
900	2	2.37E-07	0.9999956	4.18E-06
901	2	8.64E-07	0.99999106	8.10E-06
902	2	2.00E-06	0.9999547	4.33E-05
903	2	1.97E-05	0.99905604	0.000924362
904	2	0.000162931	0.9849996	0.014837441
905	2	0.000432807	0.99716586	0.002401348
906	2	0.015455907	0.618417	0.366127
907	2	2.89E-06	0.9999851	1.20E-05
908	2	0.005636441	0.011129533	0.98323405
909	2	0.08134933	0.0751581	0.84349257
910	2	0.27333117	0.50653225	0.22013658
911	2	0.2818851	0.70138335	0.016731577
912	2	0.000163905	0.019513834	0.9803222
913	2	3.01E-05	0.01907696	0.9808929
914	2	4.19E-05	0.24237168	0.7575865
915	2	9.75E-07	0.9999918	7.30E-06
916	2	4.33E-06	0.027526867	0.9724689
917	2	8.06E-07	0.3737253	0.6262739
918	2	4.88E-07	0.97575766	0.02424187
919	2	4.77E-08	0.000781816	0.9992182
920	2	4.63E-09	1.48E-05	0.9999852
921	2	1.49E-08	0.000152154	0.99984777
922	2	6.34E-09	5.02E-06	0.999995
923	2	6.53E-08	7.57E-05	0.9999242
924	2	2.68E-05	0.63934284	0.3606303
925	2	2.76E-06	0.999977	2.02E-05
926	2	2.63E-05	0.004051714	0.99592197
927	2	1.91E-05	0.34036535	0.65961564
928	2	8.71E-06	0.105095915	0.8948953
929	2	2.30E-05	0.9434743	0.05650274
930	2	9.55E-07	0.9999168	8.22E-05
931	2	1.40E-05	0.99831724	0.001668764
932	2	2.95E-05	0.9989017	0.001068706
933	2	0.000108327	0.9996946	0.000197092
934	2	4.69E-06	0.99998903	6.27E-06
935	2	3.64E-06	0.99997497	2.14E-05
936	2	2.37E-07	0.9999995	2.84E-07
937	2	4.13E-08	0.99999976	2.19E-07
938	2	8.37E-08	0.99999976	1.50E-07
939	2	7.04E-08	0.99999964	2.50E-07
940	2	1.07E-07	0.9999995	3.66E-07
941	2	2.48E-07	0.9999989	8.18E-07
942	2	1.13E-06	0.9999982	6.92E-07
943	2	0.001392552	0.9965514	0.002056087
944	2	0.041440707	0.63389194	0.3246673
945	2	1.51E-05	0.9999732	1.17E-05
946	2	0.002256428	0.99040854	0.007334984
947	2	0.07261905	0.92593133	0.001449593
948	2	0.18985602	0.80838555	0.001758456
949	2	0.62897044	0.33336255	0.03766706
950	2	0.000206592	0.080417104	0.91937625
951	2	3.65E-05	0.23404182	0.76592165
952	2	7.15E-06	0.754566	0.24542679
953	2	4.85E-06	0.96870303	0.031292126
954	2	0.000115078	0.99976057	0.000124372
955	2	1.74E-07	0.9995763	0.000423606
956	2	5.19E-08	0.9999901	9.89E-06
957	2	9.72E-07	0.44731882	0.55268013
958	2	1.09E-07	0.03960648	0.96039337
959	2	1.18E-07	0.003435267	0.9965647
960	2	1.95E-07	0.0010431	0.9989567
961	2	5.75E-08	9.68E-05	0.9999032
962	2	1.88E-07	0.000313287	0.9996865
963	2	0.000600556	0.99056256	0.008836892
964	2	0.00023187	0.02113644	0.9786316
965	2	6.80E-05	0.010517435	0.98941445
966	2	2.28E-05	0.9309372	0.06904007
967	2	2.50E-05	0.8980746	0.101900324
968	2	6.54E-06	0.99965286	0.000340571
969	2	6.67E-06	0.9996706	0.000322761
970	2	1.75E-05	0.99973184	0.000250708
971	2	1.92E-05	0.9997166	0.000264239
972	2	1.34E-06	0.99998	1.87E-05
973	2	0.001682453	0.9233818	0.07493579
974	2	1.32E-07	0.99999917	7.50E-07
975	2	7.41E-08	0.99999964	2.80E-07
976	2	6.59E-08	0.99999964	2.81E-07
977	2	7.70E-08	0.99999964	2.64E-07
978	2	1.55E-07	0.9999993	5.43E-07
979	2	1.22E-06	0.9999981	6.34E-07
980	2	4.35E-05	0.99990094	5.55E-05
981	2	0.000974925	0.998367	0.000658067
982	2	0.000217172	0.9996803	0.00010257
983	2	0.009019336	0.99092895	5.17E-05
984	2	0.000366407	0.12584327	0.8737903
985	2	0.024876852	0.9740587	0.001064516
986	2	0.22437492	0.69455284	0.08107226
987	2	0.000163134	0.060753815	0.93908316
988	2	6.16E-05	0.036286682	0.9636518
989	2	3.65E-05	0.7761698	0.2237937
990	2	2.46E-06	0.9928584	0.007139079
991	2	1.77E-06	0.9954621	0.004536167
992	2	1.16E-07	0.99997735	2.26E-05
993	2	4.04E-08	0.9999988	1.12E-06
994	2	0.000257676	0.10614286	0.8935995
995	2	5.53E-05	0.19924676	0.8006979
996	2	1.93E-07	0.9985226	0.001477221
997	2	1.74E-07	0.9970591	0.002940779
998	2	1.51E-07	0.9967649	0.003234993
999	2	1.23E-06	0.47486958	0.52512914
1000	2	1.79E-07	0.001110838	0.9988889
1001	2	2.42E-07	0.000451995	0.9995478
1002	2	0.000183213	0.01430246	0.9855144
1003	2	9.94E-05	0.019732082	0.9801686
1004	2	0.000173774	0.017341973	0.98248416
1005	2	1.10E-05	0.15049025	0.8494988
1006	2	8.85E-06	0.48789147	0.5120997
1007	2	2.85E-06	0.9878258	0.012171376
1008	2	3.12E-07	0.99998736	1.23E-05
1009	2	5.71E-08	0.9999994	5.34E-07
1010	2	8.44E-08	0.99999857	1.40E-06
1011	2	2.04E-07	0.99999595	3.85E-06
1012	2	1.23E-07	0.9999987	1.23E-06
1013	2	8.49E-08	0.99999964	2.33E-07
1014	2	8.44E-08	0.99999976	1.58E-07
1015	2	9.78E-05	0.03804751	0.9618547
1016	2	6.39E-08	0.99999964	2.50E-07
1017	2	4.95E-08	0.99999976	2.23E-07
1018	2	6.76E-08	0.99999964	3.34E-07
1019	2	1.55E-07	0.9999995	3.33E-07
1020	2	4.79E-06	0.9999808	1.45E-05
1021	2	2.96E-05	0.99989176	7.86E-05
1022	2	1.52E-05	0.9999716	1.32E-05
1023	2	0.000166682	0.99982977	3.55E-06
1024	2	7.22E-05	0.9999201	7.68E-06
1025	2	0.002839883	0.99623376	0.000926317
1026	2	0.000201618	0.15735212	0.84244627
1027	2	3.18E-06	0.9985262	0.001470602
1028	2	1.41E-07	0.99992645	7.34E-05
1029	2	3.70E-08	0.9999981	1.82E-06
1030	2	2.48E-08	0.9999995	4.67E-07
1031	2	9.77E-08	0.99997294	2.70E-05
1032	2	4.80E-08	0.9999423	5.76E-05
1033	2	9.32E-08	0.99990666	9.33E-05
1034	2	0.002119131	0.026205564	0.97167534
1035	2	1.05E-06	0.9911157	0.008883287
1036	2	3.56E-06	0.07960001	0.9203965
1037	2	1.89E-06	0.005639178	0.99435896
1038	2	0.002119416	0.08423278	0.91364783
1039	2	0.000164489	0.006799758	0.9930356
1040	2	0.002037094	0.17296334	0.8249996
1041	2	8.47E-05	0.76488155	0.23503378
1042	2	0.002034431	0.3971161	0.6008495
1043	2	2.32E-05	0.53234875	0.46762806
1044	2	2.37E-05	0.7338774	0.2660988
1045	2	1.99E-06	0.9998542	0.000143766
1046	2	1.89E-07	0.9999994	3.90E-07
1047	2	1.96E-07	0.9999981	1.68E-06
1048	2	5.89E-07	0.9999918	7.58E-06
1049	2	9.47E-07	0.9999647	3.43E-05
1050	2	6.20E-07	0.99999857	7.70E-07
1051	2	5.64E-08	0.99999976	1.85E-07
1052	2	7.83E-08	0.99999976	1.54E-07
1053	2	0.000511939	0.896265	0.10322313
1054	2	6.54E-08	0.9999999	8.66E-08
1055	2	5.46E-08	0.9999999	1.11E-07
1056	2	5.17E-08	0.9999999	9.29E-08
1057	2	5.92E-08	0.9999999	1.10E-07
1058	2	9.61E-08	0.99999976	1.91E-07
1059	2	4.44E-06	0.99998283	1.27E-05
1060	2	2.64E-05	0.9999722	1.46E-06
1061	2	2.05E-05	0.9999777	1.83E-06
1062	2	0.000115537	0.99986696	1.75E-05
1063	2	0.000167932	0.99982184	1.03E-05
1064	2	6.95E-05	0.99522394	0.004706577
1065	2	0.000466454	0.9752043	0.024329202
1066	2	1.22E-06	0.9999553	4.35E-05
1067	2	9.60E-08	0.9999956	4.34E-06
1068	2	1.26E-07	0.99998665	1.32E-05
1069	2	4.59E-08	0.9999968	3.21E-06
1070	2	1.88E-08	0.99999905	8.90E-07
1071	2	4.73E-08	0.99999225	7.66E-06
1072	2	4.06E-08	0.9999883	1.17E-05
1073	2	9.25E-08	0.9999944	5.57E-06
1074	2	5.03E-05	0.9808172	0.019132495
1075	2	6.73E-07	0.99996746	3.19E-05
1076	2	1.89E-06	0.99972504	0.000273051
1077	2	1.46E-05	0.98441064	0.015574739
1078	2	6.18E-05	0.035049714	0.9648886
1079	2	0.000132292	0.001227553	0.99864024
1080	2	0.000159818	0.001652731	0.9981875
1081	2	0.001637559	0.030739574	0.967623
1082	2	2.00E-05	0.9936346	0.006345336
1083	2	3.02E-05	0.124745004	0.8752248
1084	2	1.65E-05	0.28296673	0.71701676
1085	2	1.18E-05	0.05186298	0.94812524
1086	2	3.86E-06	0.9932614	0.006734729
1087	2	2.70E-07	0.99999344	6.25E-06
1088	2	2.95E-07	0.9999088	9.08E-05
1089	2	3.85E-07	0.99991846	8.11E-05
1090	2	4.57E-07	0.9998666	0.000132902
1091	2	2.95E-08	0.9999999	1.37E-07
1092	2	4.17E-08	0.9999999	1.15E-07
1093	2	2.00E-05	0.99989116	8.88E-05
1094	2	3.90E-06	0.04265953	0.95733654
1095	2	4.65E-08	0.9999999	7.24E-08
1096	2	3.22E-08	0.9999999	1.04E-07
1097	2	2.80E-08	0.9999999	8.70E-08
1098	2	2.90E-08	0.9999999	9.03E-08
1099	2	3.49E-08	0.99999976	1.88E-07
1100	2	1.51E-07	0.99999833	1.53E-06
1101	2	2.27E-07	0.99999475	5.04E-06
1102	2	3.83E-07	0.9999975	2.16E-06
1103	2	1.00E-06	0.99999845	5.39E-07
1104	2	1.33E-06	0.9999981	5.36E-07
1105	2	4.98E-07	0.99999774	1.75E-06
1106	2	4.65E-06	0.99999404	1.27E-06
1107	2	9.10E-06	0.9999882	2.72E-06
1108	2	0.000106204	0.9945762	0.005317519
1109	2	1.22E-06	0.99991155	8.72E-05
1110	2	3.83E-07	0.9994106	0.000588991
1111	2	2.14E-07	0.9999461	5.36E-05
1112	2	3.89E-08	0.99999917	8.22E-07
1113	2	1.29E-07	0.99998677	1.31E-05
1114	2	3.39E-07	0.99947757	0.000522077
1115	2	1.27E-05	0.99990344	8.38E-05
1116	2	3.22E-07	0.9999982	1.51E-06
1117	2	1.39E-06	0.9999927	5.93E-06
1118	2	2.55E-05	0.9971318	0.002842639
1119	2	1.35E-05	0.000269006	0.99971753
1120	2	1.32E-05	0.00046097	0.9995258
1121	2	0.000196306	0.015081259	0.98472244
1122	2	1.79E-05	0.4244296	0.57555246
1123	2	6.41E-06	0.999982	1.16E-05
1124	2	8.19E-06	0.9764721	0.023519713
1125	2	1.46E-07	0.9999976	2.23E-06
1126	2	2.14E-07	0.9999871	1.26E-05
1127	2	3.18E-07	0.9999206	7.90E-05
1128	2	2.94E-07	0.99981767	0.000182095
1129	2	2.04E-07	0.9999993	4.97E-07
1130	2	6.71E-08	0.99999976	1.18E-07
1131	2	4.69E-08	0.9999999	1.13E-07
1132	2	2.77E-08	0.9999999	1.11E-07
1133	2	2.12E-08	0.9999999	9.11E-08
1134	2	1.35E-06	0.99999213	6.57E-06
1135	2	2.37E-08	0.9999999	1.18E-07
1136	2	3.32E-08	0.9999995	4.78E-07
1137	2	5.67E-08	0.99999857	1.33E-06
1138	2	1.23E-07	0.9999939	5.97E-06
1139	2	2.07E-07	0.99999774	2.09E-06
1140	2	5.91E-07	0.99999857	8.36E-07
1141	2	8.19E-07	0.99999785	1.29E-06
1142	2	7.28E-07	0.9999974	1.89E-06
1143	2	6.58E-07	0.99977463	0.000224772
1144	2	2.48E-06	0.99998724	1.03E-05
1145	2	1.41E-07	0.9993031	0.000696769
1146	2	3.07E-07	0.9987758	0.001223843
1147	2	2.66E-07	0.99996936	3.03E-05
1148	2	3.72E-08	0.99999857	1.34E-06
1149	2	1.19E-07	0.9999671	3.28E-05
1150	2	2.61E-07	0.9998877	0.000112055
1151	2	1.63E-06	0.9999938	4.62E-06
1152	2	9.15E-06	0.99998677	4.04E-06
1153	2	7.46E-05	0.004298942	0.99562633
1154	2	0.000172853	0.017347535	0.9824796
1155	2	2.86E-05	0.027481034	0.9724903
1156	2	0.000102748	0.089527585	0.9103696
1157	2	9.26E-05	0.951031	0.048876356
1158	2	1.58E-06	0.999923	7.54E-05
1159	2	4.36E-07	0.9999957	3.88E-06
1160	2	1.53E-07	0.9999354	6.44E-05
1161	2	1.26E-07	0.99994636	5.35E-05
1162	2	7.75E-08	0.9999784	2.15E-05
1163	2	1.59E-06	0.99999225	6.15E-06
1164	2	6.40E-08	0.9999995	4.51E-07
1165	2	1.65E-08	0.99999976	2.74E-07
1166	2	3.12E-08	0.99999976	2.01E-07
1167	2	2.58E-08	0.99999976	2.02E-07
1168	2	2.15E-08	0.9999999	1.40E-07
1169	2	2.03E-08	0.9999999	1.32E-07
1170	2	4.17E-08	0.99999833	1.57E-06
1171	2	5.79E-08	0.99999774	2.19E-06
1172	2	1.85E-07	0.9999902	9.55E-06
1173	2	3.93E-07	0.99999666	2.99E-06
1174	2	3.35E-06	0.99999046	6.20E-06
1175	2	3.44E-07	0.9999988	8.03E-07
1176	2	4.88E-07	0.9999981	1.41E-06
1177	2	6.52E-06	0.81951094	0.18048255
1178	2	8.15E-06	0.9958332	0.00415866
1179	2	2.06E-07	0.99997985	1.99E-05
1180	2	4.38E-07	0.9996486	0.00035094
1181	2	3.35E-07	0.99996984	2.98E-05
1182	2	5.65E-06	0.9999846	9.68E-06
1183	2	4.09E-06	0.9999926	3.25E-06
1184	2	5.56E-05	0.9999155	2.89E-05
1185	2	0.000341021	0.34736153	0.65229744
1186	2	7.13E-05	0.87670594	0.12322277
1187	2	5.79E-05	0.9878516	0.012090455
1188	2	5.72E-06	0.9996099	0.000384399
1189	2	3.24E-07	0.9999963	3.34E-06
1190	2	1.03E-07	0.99999905	8.70E-07
1191	2	8.96E-06	0.9999864	4.57E-06
1192	2	8.13E-07	0.33744738	0.6625518
1193	2	8.49E-08	0.99999833	1.64E-06
1194	2	1.24E-07	0.99999845	1.48E-06
1195	2	1.49E-07	0.9999982	1.64E-06
1196	2	1.57E-07	0.99999964	2.28E-07
1197	2	1.87E-08	0.99999976	1.91E-07
1198	2	3.68E-08	0.99999964	3.28E-07
1199	2	3.77E-08	0.9999994	5.07E-07
1200	2	2.31E-08	0.99999976	2.69E-07
1201	2	2.06E-08	0.99999976	2.46E-07
1202	2	2.51E-08	0.99999964	2.94E-07
1203	2	2.92E-05	0.99994373	2.71E-05
1204	2	5.36E-08	0.9999975	2.41E-06
1205	2	3.10E-08	0.99999964	2.73E-07
1206	2	9.25E-08	0.9999993	6.62E-07
1207	2	1.93E-07	0.9999995	2.54E-07
1208	2	1.32E-07	0.99999964	1.67E-07
1209	2	1.61E-06	0.99978083	0.000217505
1210	2	1.15E-07	0.99998295	1.69E-05
1211	2	9.17E-05	0.99837	0.001538373
1212	2	1.98E-07	0.9999571	4.27E-05
1213	2	6.77E-07	0.9998579	0.000141431
1214	2	1.05E-05	0.999974	1.56E-05
1215	2	0.003583257	0.34021795	0.6561988
1216	2	3.44E-05	0.9881607	0.011804874
1217	2	2.40E-06	0.99990857	8.90E-05
1218	2	0.000648833	0.90836823	0.09098293
1219	2	3.77E-07	0.999972	2.77E-05
1220	2	1.44E-07	0.9999901	9.80E-06
1221	2	3.14E-07	0.9999145	8.51E-05
1222	2	2.85E-07	0.9999789	2.08E-05
1223	2	2.19E-07	0.99999046	9.36E-06
1224	2	1.04E-07	0.99999964	1.97E-07
1225	2	2.81E-08	0.99999976	1.69E-07
1226	2	6.93E-08	0.9999993	7.02E-07
1227	2	3.96E-08	0.9999995	3.91E-07
1228	2	3.19E-08	0.9999995	3.96E-07
1229	2	0.000541641	0.68848467	0.3109737
1230	2	3.24E-08	0.99999964	2.73E-07
1231	2	4.75E-08	0.9999943	5.63E-06
1232	2	1.73E-08	0.99999964	2.98E-07
1233	2	3.12E-08	0.99999964	2.90E-07
1234	2	4.38E-08	0.99999976	1.88E-07
1235	2	4.41E-05	0.74431515	0.25564072
1236	2	0.00030723	0.11352786	0.886165
1237	2	4.63E-05	0.058318336	0.94163543
1238	2	1.11E-06	0.9999939	4.97E-06
1239	2	6.04E-07	0.9999975	1.86E-06
1240	2	3.06E-07	0.99999356	6.12E-06
1241	2	7.61E-08	0.99999964	2.33E-07
1242	2	5.05E-08	0.99999964	3.60E-07
1243	2	7.31E-08	0.99998605	1.38E-05
1244	2	1.76E-08	0.99999964	3.52E-07
1245	2	9.37E-05	0.07346067	0.92644566
1246	2	0.001232994	0.9987631	3.92E-06
1247	2	0.000326719	0.99966514	8.16E-06
1248	2	0.000156415	0.99970156	0.000142012
1249	2	1.22E-07	0.999997	2.86E-06
1250	2	2.28E-08	0.9999993	6.87E-07
1251	2	0.12289476	0.8770109	9.44E-05
1252	2	0.000113084	0.03415441	0.9657326
1253	2	0.005039161	0.99495894	1.88E-06
1254	2	0.000216251	0.99977607	7.71E-06
1255	2	1.56E-05	0.999967	1.74E-05
1256	2	1.64E-06	0.99999404	4.27E-06
1257	2	1.81E-07	0.9999995	2.79E-07
1258	2	3.79E-08	0.99999976	1.91E-07
1259	2	2.49E-08	0.9999999	1.43E-07
1260	2	1.85E-08	0.99999976	1.81E-07
1261	2	2.51E-08	0.99999976	2.52E-07
1262	2	0.000327017	0.7048888	0.2947841
1263	2	0.019425118	0.9804905	8.44E-05
1264	2	0.001096219	0.99890244	1.35E-06
1265	2	2.02E-06	0.9999975	5.00E-07
1266	2	2.36E-06	0.99999607	1.59E-06
1267	2	4.38E-07	0.9999871	1.25E-05
1268	2	1.40E-07	0.9999995	3.89E-07
1269	2	4.42E-08	0.99999964	2.82E-07
1270	2	4.56E-08	0.99999976	2.18E-07
1271	2	6.67E-08	0.99999964	2.67E-07
1272	2	1.79E-07	0.99999917	6.78E-07
1273	2	0.000146793	0.021203296	0.97865
1274	2	3.59E-07	0.99999917	4.53E-07
1275	2	5.72E-07	0.9999987	7.77E-07
1276	2	3.41E-06	0.9999951	1.46E-06
1277	2	0.00030763	0.99965656	3.58E-05
1278	2	0.000101048	0.99989784	1.09E-06
1279	2	1.09E-06	0.99999845	4.88E-07
1280	2	1.07E-06	0.9999981	8.33E-07
1281	2	4.22E-07	0.999997	2.62E-06
1282	2	5.24E-07	0.26324973	0.73674977
1283	2	5.14E-08	0.99999976	1.58E-07
1284	2	8.57E-08	0.99999964	2.69E-07
1285	2	2.67E-07	0.9999993	3.93E-07
1286	2	2.57E-07	0.99999964	1.52E-07
1287	2	1.87E-06	0.99999785	2.25E-07
1288	2	3.00E-05	0.9999696	4.15E-07
1289	2	5.26E-06	0.9999232	7.15E-05
1290	2	1.01E-06	0.9999943	4.73E-06
1291	2	6.21E-07	0.99999905	3.24E-07
1292	2	1.14E-07	0.99999976	1.66E-07
1293	2	3.55E-07	0.9999994	2.58E-07
1294	2	1.64E-07	0.99999905	7.45E-07
1295	2	3.26E-07	0.9999995	1.97E-07
1296	2	4.41E-07	0.9999993	2.47E-07
1297	2	5.16E-07	0.99999917	2.68E-07
1298	2	3.34E-06	0.9999963	3.38E-07
1299	2	1.77E-06	0.9999981	1.35E-07
1300	2	1.73E-06	0.9999981	1.93E-07
1301	2	5.02E-07	0.9999994	1.36E-07
1302	2	0.001940697	0.009010035	0.9890493
1303	2	3.58E-07	0.9999995	1.30E-07
1304	2	1.67E-06	0.999998	3.68E-07
1305	2	3.89E-05	0.99995816	2.93E-06
1306	2	1.42E-05	0.9966562	0.003329582
1307	2	2.40E-06	0.99990046	9.71E-05
1308	2	4.84E-07	0.9999968	2.68E-06
1309	2	5.95E-07	0.99999905	3.25E-07
1310	2	1.23E-07	0.99999976	9.13E-08
1311	2	0.000694357	0.016452527	0.9828531
1312	2	3.07E-07	0.99999964	7.03E-08
1313	2	2.18E-07	0.99999964	1.58E-07
1314	2	6.84E-07	0.99999917	1.17E-07
1315	2	1.78E-06	0.99999785	3.14E-07
1316	2	4.37E-07	0.9999994	1.04E-07
1317	2	7.28E-07	0.9999989	3.37E-07
1318	2	3.09E-06	0.99999666	1.92E-07
1319	2	4.07E-05	0.999959	2.77E-07
1320	2	2.55E-05	0.99997437	1.36E-07
1321	2	1.06E-05	0.9999893	1.62E-07
1322	2	0.000749249	0.17501715	0.8242336
1323	2	8.21E-06	0.99999166	1.24E-07
1324	2	4.17E-06	0.9999957	1.08E-07
1325	2	2.76E-06	0.999997	2.18E-07
1326	2	5.26E-06	0.99999416	5.78E-07
1327	2	6.60E-06	0.9999914	2.00E-06
1328	2	1.26E-05	0.80727315	0.19271424
1329	2	6.32E-07	0.999629	0.000370356
1330	2	1.89E-07	0.9999896	1.02E-05
1331	2	1.58E-05	0.9953625	0.004621642
1332	2	2.48E-07	0.9999995	2.67E-07
1333	2	1.74E-07	0.99999976	7.56E-08
1334	2	2.72E-07	0.99999964	4.90E-08
1335	2	3.51E-07	0.9999995	1.37E-07
1336	2	9.22E-07	0.9999989	1.41E-07
1337	2	2.98E-06	0.9999969	1.62E-07
1338	2	5.30E-06	0.99999464	8.66E-08
1339	2	9.26E-06	0.99999046	2.78E-07
1340	2	1.06E-05	0.9999893	1.23E-07
1341	2	1.65E-05	0.99998343	8.57E-08
1342	2	1.99E-05	0.81927055	0.18070962
1343	2	6.99E-06	0.99999297	5.30E-08
1344	2	1.08E-05	0.99998915	7.14E-08
1345	2	3.79E-06	0.9999962	6.03E-08
1346	2	6.98E-07	0.9999993	5.57E-08
1347	2	4.73E-07	0.9999994	8.94E-08
1348	2	4.82E-07	0.9999994	1.60E-07
1349	2	7.22E-07	0.9999989	3.26E-07
1350	2	2.99E-05	0.016929733	0.9830404
1351	2	2.05E-05	0.26460972	0.73536986
1352	2	1.92E-06	0.99995637	4.17E-05
1353	2	1.18E-06	0.99760735	0.002391432
1354	2	1.65E-07	0.9999865	1.34E-05
1355	2	2.18E-07	0.9999994	3.29E-07
1356	2	1.16E-07	0.99999976	1.43E-07
1357	2	1.58E-07	0.99999976	8.64E-08
1358	2	3.17E-07	0.99999917	5.30E-07
1359	2	1.05E-06	0.99999845	4.92E-07
1360	2	5.48E-06	0.99999344	1.08E-06
1361	2	2.56E-05	0.9999739	5.38E-07
1362	2	2.32E-05	0.99997556	1.22E-06
1363	2	1.42E-07	0.99999845	1.40E-06
1364	2	1.61E-05	0.99998355	2.65E-07
1365	2	4.99E-05	0.99994993	2.06E-07
1366	2	4.55E-05	0.99995434	1.07E-07
1367	2	1.45E-05	0.99998546	8.38E-08
1368	2	1.71E-06	0.9999982	4.38E-08
1369	2	4.05E-07	0.9999995	4.40E-08
1370	2	2.06E-07	0.99999976	7.05E-08
1371	2	3.04E-07	0.99999964	7.29E-08
1372	2	5.64E-07	0.9999993	1.33E-07
1373	2	3.93E-07	0.9999995	5.66E-08
1374	2	7.42E-07	0.9999721	2.71E-05
1375	2	1.32E-06	0.99999833	2.96E-07
1376	2	2.96E-05	0.20294125	0.7970292
1377	2	1.50E-05	0.4723039	0.52768105
1378	2	4.71E-07	0.99953175	0.000467794
1379	2	9.32E-08	0.999998	1.89E-06
1380	2	1.02E-07	0.9999995	3.25E-07
1381	2	5.07E-08	0.9999999	9.64E-08
1382	2	8.88E-08	0.99999976	1.43E-07
1383	2	1.02E-06	0.99999	9.02E-06
1384	2	4.18E-07	0.6556208	0.3443788
1385	2	2.70E-07	0.99999833	1.41E-06
1386	2	6.88E-07	0.9999982	1.08E-06
1387	2	1.05E-06	0.99999726	1.69E-06
1388	2	3.64E-06	0.99999595	3.98E-07
1389	2	1.21E-05	0.99998415	3.75E-06
1390	2	1.32E-05	0.99998593	8.65E-07
1391	2	1.41E-06	0.99999857	6.34E-08
1392	2	2.74E-07	0.99999964	6.79E-08
1393	2	1.27E-07	0.99999976	5.25E-08
1394	2	1.14E-07	0.9999999	4.78E-08
1395	2	1.06E-06	0.99998546	1.35E-05
1396	2	7.39E-08	0.9999999	6.29E-08
1397	2	1.05E-07	0.9999999	6.43E-08
1398	2	2.42E-07	0.99999964	8.34E-08
1399	2	2.13E-07	0.99999976	5.55E-08
1400	2	6.69E-07	0.99999905	2.38E-07
1401	2	5.77E-07	0.9999981	1.32E-06
1402	2	2.08E-05	0.041423224	0.958556
1403	2	1.46E-06	0.99993896	5.96E-05
1404	2	1.29E-05	0.011372152	0.98861504
1405	2	6.79E-06	0.9920163	0.007976946
1406	2	2.60E-07	0.99999857	1.21E-06
1407	2	3.59E-07	0.99999917	4.70E-07
1408	2	3.81E-07	0.9999995	1.35E-07
1409	2	2.55E-06	0.9999969	4.97E-07
1410	2	0.000140581	0.9998253	3.41E-05
1411	2	0.000122911	0.9998498	2.73E-05
1412	2	0.009475659	0.98930675	0.00121755
1413	2	0.3768483	0.62306994	8.17E-05
1414	2	9.90E-07	0.9999788	2.02E-05
1415	2	0.008508037	0.9914197	7.23E-05
1416	2	3.80E-05	0.9999604	1.57E-06
1417	2	5.22E-06	0.99999464	1.73E-07
1418	2	1.44E-06	0.99999845	1.58E-07
1419	2	2.33E-07	0.99999964	1.02E-07
1420	2	9.78E-08	0.9999999	7.54E-08
1421	2	5.57E-08	0.9999999	8.05E-08
1422	2	3.42E-08	0.9999999	1.06E-07
1423	2	4.33E-08	0.9999999	5.72E-08
1424	2	8.76E-08	0.9999999	6.46E-08
1425	2	1.13E-06	0.99988604	0.000112794
1426	2	1.17E-07	0.9999999	5.77E-08
1427	2	2.26E-07	0.99999964	9.89E-08
1428	2	1.64E-07	0.99999964	1.46E-07
1429	2	4.72E-05	0.11956484	0.8803879
1430	2	8.54E-05	0.115854904	0.8840596
1431	2	3.25E-06	0.9992632	0.000733498
1432	2	4.43E-07	0.99999845	1.07E-06
1433	2	8.63E-07	0.99994504	5.41E-05
1434	2	4.26E-07	0.99999917	4.43E-07
1435	2	4.28E-07	0.9999994	1.37E-07
1436	2	3.29E-07	0.9999993	3.66E-07
1437	2	3.37E-05	0.999853	0.00011327
1438	2	2.70E-05	0.99989474	7.82E-05
1439	2	8.69E-05	0.9998691	4.40E-05
1440	2	0.18970585	0.80929786	0.000996312
1441	2	0.002845628	0.9971148	3.96E-05
1442	2	1.51E-06	0.9999981	3.59E-07
1443	2	1.85E-07	0.99999976	9.56E-08
1444	2	1.08E-06	0.99997115	2.78E-05
1445	2	1.00E-07	0.99999976	9.07E-08
1446	2	3.87E-08	0.9999999	1.02E-07
1447	2	4.17E-08	0.9999999	7.26E-08
1448	2	3.19E-08	0.9999999	9.48E-08
1449	2	3.72E-08	0.9999999	6.11E-08
1450	2	9.13E-08	0.9999999	7.96E-08
1451	2	1.49E-07	0.99999976	4.26E-08
1452	2	1.51E-07	0.99999976	6.15E-08
1453	2	1.47E-06	0.9999268	7.18E-05
1454	2	3.71E-06	0.032140963	0.9678553
1455	2	7.56E-06	0.18289956	0.8170929
1456	2	2.94E-06	0.9000892	0.09990788
1457	2	1.46E-07	0.9999893	1.06E-05
1458	2	1.37E-07	0.99999845	1.44E-06
1459	2	7.37E-07	0.99999845	8.20E-07
1460	2	5.80E-05	0.99977654	0.000165473
1461	2	5.94E-05	0.9998037	0.000136957
1462	2	5.96E-05	0.9992212	0.000719191
1463	2	1.57E-06	0.99989426	0.000104162
1464	2	0.28932726	0.28949896	0.42117372
1465	2	7.91E-08	0.999998	1.93E-06
1466	2	3.27E-08	0.99999905	9.55E-07
1467	2	2.26E-08	0.99999976	1.71E-07
1468	2	1.97E-08	0.99999976	1.84E-07
1469	2	2.92E-08	0.99999976	1.96E-07
1470	2	4.23E-08	0.9999999	1.33E-07
1471	2	1.08E-07	0.99999964	2.05E-07
1472	2	1.24E-07	0.99999976	7.83E-08
1473	2	9.25E-08	0.9999999	8.59E-08
1474	2	2.96E-06	0.9997712	0.000225862
1475	2	1.92E-05	0.11725765	0.8827232
1476	2	1.06E-06	0.004489837	0.99550915
1477	2	3.77E-06	0.95783174	0.042164467
1478	2	8.22E-07	0.99923027	0.000768864
1479	2	2.77E-07	0.99999905	7.30E-07
1480	2	1.80E-06	0.99998844	9.79E-06
1481	2	9.59E-05	0.9979929	0.001911277
1482	2	0.000115681	0.8988957	0.10098863
1483	2	4.05E-07	0.5280635	0.4719361
1484	2	1.44E-05	0.9999441	4.15E-05
1485	2	1.91E-05	0.99985003	0.000130826
1486	2	0.006509884	0.768852	0.22463815
1487	2	0.000106807	0.998782	0.001111213
1488	2	3.77E-07	0.9999633	3.63E-05
1489	2	1.86E-08	0.99999905	8.79E-07
1490	2	1.19E-08	0.99999964	3.27E-07
1491	2	1.25E-08	0.99999976	2.10E-07
1492	2	1.60E-08	0.99999976	2.62E-07
1493	2	1.57E-08	0.99999976	2.55E-07
1494	2	9.38E-05	0.37298834	0.62691784
1495	2	2.91E-08	0.99999964	2.82E-07
1496	2	1.01E-07	0.9999987	1.23E-06
1497	2	1.31E-07	0.9999993	6.36E-07
1498	2	1.09E-07	0.9999989	9.38E-07
1499	2	1.47E-05	0.7906695	0.2093158
1500	2	1.69E-05	0.8013551	0.19862804
1501	2	3.79E-07	0.99994826	5.13E-05
1502	2	7.89E-06	0.005649222	0.9943428
1503	2	0.000603902	0.9993469	4.92E-05
1504	2	0.000374133	0.99959797	2.79E-05
1505	2	0.000108049	0.999882	1.00E-05
1506	2	0.006580065	0.9885411	0.004878787
1507	2	7.83E-05	0.9998691	5.25E-05
1508	2	2.88E-07	0.99999154	8.20E-06
1509	2	6.87E-08	0.99999535	4.53E-06
1510	2	1.64E-08	0.99999857	1.38E-06
1511	2	1.14E-08	0.99999964	4.00E-07
1512	2	1.48E-08	0.99999976	2.44E-07
1513	2	3.41E-05	0.014843516	0.98512244
1514	2	1.99E-08	0.99999964	3.04E-07
1515	2	1.74E-08	0.99999976	1.78E-07
1516	2	3.10E-08	0.99999976	1.48E-07
1517	2	7.16E-08	0.99999976	2.07E-07
1518	2	0.001568526	0.97246045	0.02597099
1519	2	0.001221345	0.9983699	0.00040881
1520	2	0.00022759	0.99963546	0.000136966
1521	2	0.000247437	0.043672904	0.9560797
1522	2	0.003764288	0.9961343	0.000101507
1523	2	0.03125895	0.96868914	5.19E-05
1524	2	0.2689103	0.731063	2.67E-05
1525	2	0.003386119	0.98531646	0.011297366
1526	2	6.58E-06	0.99998915	4.24E-06
1527	2	3.22E-07	0.99999297	6.77E-06
1528	2	1.19E-07	0.9999906	9.30E-06
1529	2	2.70E-08	0.9999981	1.92E-06
1530	2	1.28E-08	0.99999917	8.65E-07
1531	2	2.31E-08	0.9999987	1.30E-06
1532	2	0.000768922	0.8179402	0.18129091
1533	2	1.80E-08	0.9999995	4.09E-07
1534	2	1.89E-08	0.99999976	2.14E-07
1535	2	4.54E-08	0.9999994	5.27E-07
1536	2	5.75E-08	0.9999994	5.36E-07
1537	2	4.18E-05	0.9853888	0.014569451
1538	2	6.73E-06	0.99935883	0.000634446
1539	2	5.57E-05	0.9998349	0.000109419
1540	2	6.28E-05	0.009419959	0.9905172
1541	2	0.000365974	0.99956363	7.04E-05
1542	2	0.001469634	0.99852103	9.39E-06
1543	2	0.007836964	0.9921445	1.84E-05
1544	2	0.000585645	0.99940896	5.43E-06
1545	2	0.002454256	0.98879445	0.008751298
1546	2	1.03E-05	0.99997973	9.99E-06
1547	2	2.56E-06	0.9998061	0.000191409
1548	2	3.57E-06	0.9970561	0.002940352
1549	2	4.38E-07	0.9991635	0.000836127
1550	2	5.69E-08	0.9999652	3.48E-05
1551	2	3.44E-08	0.9999963	3.60E-06
1552	2	1.59E-07	0.99995434	4.55E-05
1553	2	0.000147838	0.99909854	0.000753585
1554	2	8.75E-05	0.999905	7.42E-06
1555	2	1.21E-05	0.99998665	1.30E-06
1556	2	6.31E-06	0.9999707	2.30E-05
1557	2	5.51E-06	0.99996567	2.89E-05
1558	2	7.48E-06	0.99959093	0.000401596
1559	2	4.26E-05	0.9776629	0.022294495
1560	2	1.53E-05	0.9131351	0.08684958
1561	2	4.52E-07	0.9999126	8.70E-05
1562	2	6.90E-07	0.99965143	0.000347847
1563	2	1.16E-07	0.9999962	3.68E-06
1564	2	8.72E-08	0.99999547	4.45E-06
1565	2	6.80E-07	0.9997842	0.000215216
1566	2	0.7503431	0.05469079	0.19496617
1567	2	8.15E-06	0.9999901	1.77E-06
1568	2	2.40E-06	0.9999956	2.01E-06
1569	2	8.44E-07	0.99999666	2.50E-06
1570	2	2.68E-06	0.9999645	3.28E-05
1571	2	0.001173688	0.000270832	0.9985555
1572	2	7.58E-05	0.9741596	0.025764609
1573	2	1.19E-05	0.014088461	0.9858996
1574	2	0.000123993	0.99539727	0.004478724
1575	2	3.88E-05	0.97838265	0.021578524
1576	2	8.58E-07	0.9999379	6.12E-05
1577	2	1.41E-06	0.99983525	0.000163316
1578	2	5.13E-06	0.98954445	0.010450361
1579	2	1.22E-06	0.99980396	0.000194877
1580	2	4.54E-07	0.9999471	5.25E-05
1581	2	0.00027746	0.003705367	0.99601716
1582	2	1.36E-05	0.9999211	6.54E-05
1583	2	0.001557059	0.7951533	0.20328964
1584	2	0.00052692	0.37809765	0.62137544
1585	2	9.69E-05	0.4004381	0.599465
1586	2	3.32E-06	0.017106455	0.9828903
1587	2	5.89E-06	0.08900134	0.91099274
1588	2	3.33E-05	0.9990096	0.000957051
1589	2	3.72E-05	0.99874556	0.001217162
1590	2	1.52E-06	0.99892044	0.001078082
1591	2	8.64E-07	0.9991636	0.000835484
1592	2	3.03E-06	0.9898033	0.010193622
1593	2	6.40E-07	0.99990773	9.16E-05
1594	2	1.72E-06	0.99999154	6.69E-06
1595	2	1.01E-06	0.9999951	3.83E-06
1596	2	2.74E-07	0.9999974	2.31E-06
1597	2	9.99E-07	0.99997413	2.49E-05
1598	2	8.95E-08	0.9999876	1.23E-05
1599	2	5.93E-07	0.9999896	9.75E-06
1600	2	2.76E-07	0.99999404	5.69E-06
1601	2	2.97E-07	0.9999976	2.07E-06
1602	2	8.61E-08	0.99999905	9.26E-07
1603	2	1.09E-07	0.9999976	2.22E-06
1604	2	1.47E-07	0.9999988	9.97E-07
1605	2	2.87E-07	0.999912	8.77E-05
1606	2	1.45E-07	0.9999957	4.20E-06
1607	2	6.90E-08	0.9999981	1.85E-06
1608	2	7.06E-08	0.9999995	3.75E-07
1609	2	2.95E-08	0.99999976	1.54E-07
1610	2	3.48E-08	0.99999976	2.09E-07
1611	2	3.56E-08	0.99999976	2.03E-07
1612	2	6.26E-07	0.9998703	0.000129024
1613	2	4.49E-08	0.99999964	2.78E-07
1614	2	4.30E-08	0.9999845	1.55E-05
1615	2	1.86E-08	0.9999995	5.09E-07
1616	2	2.57E-08	0.99999976	1.66E-07
1617	2	1.66E-08	0.9999999	8.42E-08
1618	2	1.95E-08	0.9999999	8.74E-08
1619	2	3.56E-07	0.99993646	6.32E-05
1620	2	2.04E-08	0.9999999	1.05E-07
1621	2	2.41E-08	0.99999976	1.63E-07
1622	2	4.01E-06	0.20137596	0.7986201
1623	2	2.87E-07	0.99720544	0.002794209
1624	2	9.73E-08	0.99906594	0.000934043
1625	2	1.32E-06	0.99982554	0.000173158
1626	2	4.84E-05	0.710322	0.2896296
1627	2	3.88E-08	0.9999865	1.34E-05
1628	2	1.53E-08	0.9999989	1.05E-06
1629	2	1.96E-08	0.99999857	1.37E-06
1630	2	2.08E-08	0.99999917	8.15E-07
1631	2	2.70E-07	0.9997464	0.00025337
1632	2	4.02E-06	0.92810744	0.07188851
1633	2	8.78E-06	0.16656566	0.83342564
1634	2	8.22E-07	0.9999559	4.33E-05
1635	2	3.56E-06	0.8731228	0.12687364
1636	2	4.57E-08	0.99996865	3.14E-05
1637	2	1.54E-08	0.99999964	3.82E-07
1638	2	2.08E-08	0.99999845	1.58E-06
1639	2	2.75E-08	0.9999989	1.05E-06
1640	2	2.78E-08	0.9999994	5.16E-07
1641	2	8.95E-07	0.99989796	0.000101102
1642	2	2.07E-06	0.062803045	0.9371948
1643	2	3.90E-07	0.001782752	0.9982168
1644	2	2.33E-07	0.001220664	0.9987791
1645	2	1.11E-06	0.98637044	0.013628523
1646	2	3.25E-08	0.99999785	2.10E-06
1647	2	4.57E-08	0.9999826	1.74E-05
1648	2	1.00E-07	0.99999046	9.48E-06
1649	2	4.78E-08	0.9999988	1.15E-06
1650	2	2.17E-07	0.9999901	9.65E-06
1651	2	6.97E-07	0.9999311	6.83E-05
1652	2	0.000341958	0.9996251	3.29E-05
1653	2	0.000147985	0.99981076	4.13E-05
1654	2	1.55E-05	0.99996185	2.26E-05
1655	2	1.08E-05	0.002168421	0.99782085
1656	2	3.79E-06	0.014798293	0.98519796
1657	2	9.88E-07	0.004411204	0.9955878
1658	2	4.47E-06	0.8903616	0.10963388
1659	2	5.92E-07	0.9999479	5.15E-05
1660	2	1.28E-07	0.000777966	0.9992219
1661	2	3.16E-06	0.93562865	0.06436818
1662	2	4.79E-08	0.99999833	1.64E-06
1663	2	4.56E-08	0.9999962	3.75E-06
1664	2	4.75E-08	0.9999987	1.25E-06
1665	2	5.40E-08	0.99999917	7.74E-07
1666	2	1.42E-07	0.9999987	1.19E-06
1667	2	3.84E-07	0.9998944	0.000105208
1668	2	0.001926295	0.07836396	0.91970974
1669	2	0.001259248	0.98894763	0.009793076
1670	2	4.90E-05	0.99991786	3.31E-05
1671	2	4.62E-05	0.99989545	5.83E-05
1672	2	7.53E-06	0.99997044	2.20E-05
1673	2	8.90E-07	0.999998	1.11E-06
1674	2	3.33E-05	0.00430422	0.9956625
1675	2	1.35E-05	0.001894907	0.9980915
1676	2	4.99E-06	0.12498168	0.8750133
1677	2	2.34E-07	0.99983287	0.000166893
1678	2	5.03E-07	0.014352342	0.9856472
1679	2	3.13E-06	0.65840036	0.34159648
1680	2	2.39E-08	2.67E-05	0.9999733
1681	2	2.47E-07	0.010741365	0.98925847
1682	2	2.00E-07	0.99982435	0.000175424
1683	2	7.43E-07	0.9884781	0.011521172
1684	2	2.43E-07	0.99949217	0.000507555
1685	2	1.30E-06	0.9932904	0.006708254
1686	2	8.59E-07	0.9998072	0.000191978
1687	2	5.91E-07	0.9998542	0.000145235
1688	2	0.001103583	0.97893435	0.019962061
1689	2	0.000344504	0.99957997	7.55E-05
1690	2	2.03E-05	0.99997866	1.00E-06
1691	2	6.51E-06	0.9999926	8.44E-07
1692	2	1.08E-06	0.9999987	2.44E-07
1693	2	9.07E-07	0.9999989	2.00E-07
1694	2	1.71E-06	0.9053477	0.09465059
1695	2	1.28E-05	0.008499324	0.99148786
1696	2	3.02E-06	0.070385806	0.9296112
1697	2	3.92E-07	0.010846547	0.98915315
1698	2	3.49E-06	0.48094553	0.519051
1699	2	1.16E-08	6.85E-06	0.9999932
1700	2	2.19E-08	0.000148525	0.99985147
1701	2	4.06E-07	0.98220545	0.017794129
1702	2	2.99E-07	0.05267033	0.94732934
1703	2	1.40E-06	0.9125451	0.08745357
1704	2	8.84E-06	0.4429606	0.55703056
1705	2	3.06E-06	0.1987309	0.801266
1706	2	1.13E-05	0.95386106	0.046127696
1707	2	4.54E-05	0.9822276	0.017726999
1708	2	9.15E-05	0.9778607	0.022047812
1709	2	4.42E-05	0.99989045	6.54E-05
1710	2	7.66E-06	0.99998784	4.49E-06
1711	2	1.80E-05	0.99997497	7.08E-06
1712	2	3.33E-06	0.99999464	2.01E-06
1713	2	6.56E-05	0.3061373	0.693797
1714	2	0.000217352	0.82198817	0.1777945
1715	2	9.48E-07	0.9999988	2.24E-07
1716	2	8.43E-07	0.99999905	1.24E-07
1717	2	3.00E-06	0.002076563	0.99792045
1718	2	1.83E-06	0.004941898	0.9950563
1719	2	1.87E-06	0.07955603	0.92044204
1720	2	1.25E-06	0.14826903	0.85172975
1721	2	3.63E-07	0.9986846	0.001315
1722	2	4.75E-05	0.8279346	0.1720179
1723	2	2.59E-07	0.003814524	0.99618524
1724	2	8.57E-07	0.91730255	0.08269661
1725	2	8.25E-08	0.9999325	6.74E-05
1726	2	1.95E-07	0.99754983	0.002449948
1727	2	1.59E-07	0.9999056	9.42E-05
1728	2	6.03E-07	0.9998567	0.000142628
1729	2	2.46E-05	0.9902254	0.009750114
1730	2	0.000164177	0.26279765	0.7370382
1731	2	4.07E-06	0.002472785	0.9975231
1732	2	9.66E-05	0.4478648	0.5520386
1733	2	1.28E-05	0.99955505	0.000432146
1734	2	1.49E-06	0.99998415	1.43E-05
1735	2	3.77E-06	0.9999858	1.04E-05
1736	2	1.42E-06	0.99999523	3.34E-06
1737	2	3.89E-07	0.9999994	2.15E-07
1738	2	2.39E-07	0.99999964	1.07E-07
1739	2	1.57E-07	0.99999976	5.42E-08
1740	2	0.00246912	0.21865046	0.7788804
1741	2	4.31E-07	0.000915576	0.999084
1742	2	3.97E-07	0.001519719	0.9984799
1743	2	3.60E-07	0.01920641	0.98079324
1744	2	6.19E-07	0.90714496	0.09285441
1745	2	3.43E-08	0.99998486	1.51E-05
1746	2	7.77E-08	0.9998267	0.000173201
1747	2	3.95E-08	0.99999917	8.47E-07
1748	2	3.38E-08	0.9999976	2.34E-06
1749	2	4.04E-08	0.99999905	9.57E-07
1750	2	5.11E-07	0.99999106	8.39E-06
1751	2	2.99E-05	0.99444073	0.005529335
1752	2	3.52E-06	0.000560278	0.9994361
1753	2	8.14E-07	0.000262456	0.9997367
1754	2	2.53E-06	0.013906612	0.9860908
1755	2	1.56E-05	0.07819516	0.92178917
1756	2	3.93E-06	0.9995933	0.00040282
1757	2	0.96728164	0.01885225	0.013866158
1758	2	1.57E-06	0.9999833	1.51E-05
1759	2	5.54E-06	0.9999875	6.96E-06
1760	2	9.60E-06	0.99998856	1.88E-06
1761	2	3.34E-06	0.9999962	4.46E-07
1762	2	4.57E-06	0.7447408	0.2552547
1763	2	2.03E-06	0.9544366	0.045561444
1764	2	5.47E-08	0.9999682	3.18E-05
1765	2	0.4109625	0.090248995	0.49878857
1766	2	2.67E-08	0.9999994	5.30E-07
1767	2	6.06E-08	0.9999913	8.61E-06
1768	2	3.22E-08	0.9999871	1.28E-05
1769	2	3.34E-08	0.9999989	1.00E-06
1770	2	3.20E-08	0.9999982	1.73E-06
1771	2	4.02E-08	0.9999987	1.28E-06
1772	2	4.05E-07	0.99991846	8.11E-05
1773	2	0.051727023	0.23017934	0.7180937
1774	2	6.46E-05	0.020258615	0.9796768
1775	2	2.54E-05	0.13650484	0.86346966
1776	2	6.91E-06	0.97217923	0.027813844
1777	2	2.60E-06	0.9989274	0.001069981
1778	2	9.58E-07	0.9999957	3.29E-06
1779	2	1.31E-06	0.9999982	4.59E-07
1780	2	2.81E-06	0.9999969	3.20E-07
1781	2	5.46E-06	0.99999416	4.23E-07
1782	2	0.003971538	0.82560164	0.17042682
1783	2	2.35E-05	0.9999763	2.01E-07
1784	2	4.03E-05	0.9999596	1.79E-07
1785	2	1.73E-05	0.9999826	1.24E-07
1786	2	2.66E-06	0.9955552	0.004442096
1787	2	1.81E-07	0.9996402	0.000359573
1788	2	9.53E-08	0.9998871	0.000112813
1789	2	2.54E-08	0.99999523	4.68E-06
1790	2	2.89E-08	0.99999964	2.78E-07
1791	2	7.13E-05	0.99130756	0.008621241
1792	2	6.11E-08	0.99999774	2.24E-06
1793	2	3.17E-08	0.999995	4.95E-06
1794	2	1.78E-07	0.99999654	3.27E-06
1795	2	2.32E-07	0.99999607	3.69E-06
1796	2	2.05E-06	0.99994826	4.97E-05
1797	2	0.001660292	0.07559205	0.9227476
1798	2	0.00011231	0.19414851	0.8057392
1799	2	4.54E-05	0.69158053	0.30837402
1800	2	9.64E-05	0.9610561	0.038847566
1801	2	2.69E-05	0.74500865	0.25496453
1802	2	9.32E-07	0.9993662	0.000632897
1803	2	5.60E-07	0.9999448	5.47E-05
1804	2	3.23E-07	0.99999523	4.42E-06
1805	2	5.45E-07	0.99999905	4.33E-07
1806	2	1.74E-06	0.999998	2.96E-07
1807	2	3.49E-06	0.99999595	5.39E-07
1808	2	2.97E-05	0.99996984	3.83E-07
1809	2	5.39E-06	0.9999944	1.99E-07
1810	2	2.19E-06	0.9956618	0.004335967
1811	2	2.11E-07	0.9992343	0.000765511
1812	2	6.79E-08	0.9999074	9.26E-05
1813	2	2.01E-08	0.9999964	3.56E-06
1814	2	2.13E-08	0.99999976	1.64E-07
1815	2	4.90E-08	0.9999989	1.03E-06
1816	2	5.53E-08	0.9999968	3.16E-06
1817	2	8.46E-08	0.9999968	3.17E-06
1818	2	5.63E-07	0.99999833	1.06E-06
1819	2	5.20E-07	0.9789746	0.021024862
1820	2	0.000209031	0.06815856	0.9316324
1821	2	1.05E-06	0.9986364	0.001362513
1822	2	6.92E-07	0.99988365	0.000115664
1823	2	3.31E-07	0.99999213	7.52E-06
1824	2	3.26E-07	0.9999989	7.64E-07
1825	2	5.17E-08	0.9999862	1.37E-05
1826	2	7.74E-07	0.9999988	4.75E-07
1827	2	2.43E-06	0.9999962	1.36E-06
1828	2	2.59E-05	0.9999727	1.43E-06
1829	2	1.63E-05	0.9999821	1.57E-06
1830	2	5.89E-08	0.9999677	3.23E-05
1831	2	2.86E-08	0.99999917	7.87E-07
1832	2	4.74E-08	0.9999913	8.65E-06
1833	2	7.75E-08	0.9999974	2.57E-06
1834	2	1.33E-07	0.99999416	5.74E-06
1835	2	1.93E-07	0.99999344	6.39E-06
1836	2	4.28E-05	0.67800033	0.32195684
1837	2	1.23E-07	0.9999771	2.28E-05
1838	2	2.23E-06	0.9524445	0.047553334
1839	2	1.66E-07	0.99985754	0.000142279
1840	2	5.12E-07	0.9991054	0.000894124
1841	2	3.75E-07	0.99962175	0.000377803
1842	2	2.25E-07	0.9999906	9.17E-06
1843	2	2.36E-06	0.99991524	8.24E-05
1844	2	1.81E-06	0.9999542	4.39E-05
1845	2	3.85E-06	0.9999882	7.97E-06
1846	2	6.62E-08	0.99999666	3.23E-06
1847	2	3.01E-07	0.9967096	0.00329007
1848	2	5.48E-08	0.99971074	0.000289129
1849	2	6.31E-08	0.9999703	2.96E-05
1850	2	2.69E-07	0.9999938	5.87E-06
1851	2	1.60E-07	0.9999305	6.93E-05
1852	2	1.21E-07	0.99997675	2.32E-05
1853	2	1.30E-07	0.9999975	2.33E-06
1854	2	1.27E-07	0.99999845	1.46E-06
1855	2	1.70E-07	0.99999726	2.52E-06
1856	2	1.71E-06	0.9999708	2.76E-05
1857	2	5.11E-06	0.9998348	0.00016008
1858	2	9.23E-06	0.99988365	0.000107115
1859	2	4.87E-07	0.99998665	1.29E-05
1860	2	1.00E-07	0.9998011	0.000198775
1861	2	2.31E-08	0.99998665	1.33E-05
1862	2	1.74E-07	0.99998367	1.62E-05
1863	2	3.71E-08	0.9999924	7.65E-06
1864	2	8.11E-08	0.99999535	4.61E-06
1865	2	9.75E-08	0.99999654	3.37E-06
1866	2	9.55E-08	0.9999993	6.54E-07
1867	2	7.91E-08	0.9999995	4.48E-07
1868	2	8.14E-08	0.9999981	1.87E-06
1869	2	2.15E-07	0.9999957	4.12E-06
1870	2	2.72E-07	0.99999857	1.16E-06
1871	2	3.74E-07	0.9999993	3.15E-07
1872	2	1.16E-07	0.99997985	2.00E-05
1873	2	7.45E-05	0.9594843	0.040441304
1874	2	2.67E-07	0.9992975	0.00070221
1875	2	4.20E-08	0.999879	0.00012089
1876	2	4.38E-08	0.9999825	1.74E-05
1877	2	1.87E-07	0.9998814	0.000118432
1878	2	1.00E-07	0.9999182	8.16E-05
1879	2	1.38E-07	0.99998105	1.88E-05
1880	2	5.43E-08	0.99999607	3.90E-06
1881	2	1.14E-07	0.99997234	2.75E-05
1882	2	1.73E-07	0.99998343	1.64E-05
1883	2	1.06E-07	0.9999993	5.66E-07
1884	2	5.00E-08	0.99998593	1.40E-05
1885	2	1.84E-07	0.9985996	0.001400211
1886	2	1.43E-07	0.99982315	0.00017677
1887	2	1.72E-07	0.9995803	0.00041949
1888	2	6.60E-08	0.9997943	0.000205695
1889	2	1.63E-07	0.99928683	0.000713044
1890	2	4.14E-07	0.990923	0.009076576
1891	2	2.80E-07	0.9998222	0.000177605
1892	2	3.34E-07	0.9982048	0.001794872
1893	2	8.66E-08	0.99984276	0.000157169
1894	2	8.09E-08	0.9999293	7.06E-05
1895	2	6.85E-08	0.99989283	0.000107103
1896	2	3.72E-08	0.9997975	0.000202448
1897	2	3.18E-08	0.9999416	5.84E-05
1898	2	6.59E-08	0.99988234	0.000117532
1899	2	1.23E-06	0.99922764	0.00077112
1900	2	9.68E-08	0.9999659	3.40E-05
1901	2	6.98E-07	0.36778733	0.632212
1902	2	4.45E-08	0.9999875	1.25E-05
1903	2	9.50E-08	0.99994946	5.04E-05
1904	2	2.33E-07	0.99978715	0.000212603
1905	2	2.77E-07	0.9995431	0.000456657
1906	2	5.67E-07	0.9993563	0.00064315
1907	2	3.24E-07	0.015436215	0.9845634
1908	2	1.27E-06	0.29612648	0.7038723
1909	2	2.33E-05	0.9652803	0.03469641
1910	2	0.000294674	0.9621415	0.03756375
1911	2	6.49E-06	0.58284545	0.417148
1912	2	3.00E-06	0.9991153	0.000881738
1913	2	3.19E-06	0.9989536	0.001043192
1914	2	5.57E-07	0.9999578	4.16E-05
1915	2	2.61E-07	0.99999034	9.34E-06
1916	2	5.52E-07	0.9999584	4.11E-05
1917	2	2.05E-07	0.9999492	5.06E-05
1918	2	6.93E-07	0.9988335	0.001165796
1919	2	1.01E-07	0.99998546	1.44E-05
1920	2	7.71E-06	0.9988753	0.001117001
1921	2	4.10E-05	0.8746629	0.12529615
1922	2	5.32E-06	0.44164163	0.55835307
1923	2	7.28E-06	0.2284979	0.77149487
1924	2	1.84E-06	0.9976654	0.002332801
1925	2	9.23E-07	0.9996966	0.000302504
1926	2	1.91E-07	0.99999225	7.56E-06
1927	2	7.84E-08	0.9999988	1.17E-06
1928	2	7.93E-08	0.99999917	7.84E-07
1929	2	5.17E-08	0.99999917	7.67E-07
1930	2	4.69E-08	0.9999988	1.09E-06
1931	2	3.04E-06	0.99936956	0.00062743
1932	2	0.000184714	0.9153434	0.0844719
1933	2	1.34E-06	0.9530405	0.046958197
1934	2	0.000220676	0.99142706	0.008352308
1935	2	5.23E-05	0.99963295	0.000314715
1936	2	1.81E-05	0.9999167	6.53E-05
1937	2	2.86E-06	0.110223904	0.88977325
1938	2	7.59E-06	0.23849091	0.7615015
1939	2	4.66E-06	0.20107293	0.7989224
1940	2	2.05E-06	0.99725336	0.002744542
1941	2	1.93E-06	0.9995635	0.000434525
1942	2	5.19E-08	0.9999993	7.08E-07
1943	2	4.54E-08	0.9999994	4.95E-07
1944	2	3.97E-08	0.99999917	7.86E-07
1945	2	4.53E-07	0.9999938	5.79E-06
1946	2	7.30E-07	0.9999807	1.86E-05
1947	2	0.000446703	0.99946684	8.65E-05
1948	2	0.000162798	0.9998318	5.37E-06
1949	2	2.93E-05	0.999962	8.71E-06
1950	2	6.40E-05	0.99993193	4.06E-06
1951	2	1.72E-05	0.99993706	4.57E-05
1952	2	9.36E-06	0.9999696	2.10E-05
1953	2	1.28E-06	0.9990865	0.000912205
1954	2	7.98E-07	0.9930934	0.006905837
1955	2	1.86E-06	0.86686075	0.13313742
1956	2	2.81E-06	0.84522706	0.15477018
1957	2	0.014272978	0.32887903	0.656848
1958	2	5.73E-06	0.15714113	0.8428531
1959	2	2.50E-06	0.5004739	0.49952358
1960	2	3.15E-07	0.99973434	0.000265292
1961	2	3.21E-07	0.9998528	0.000146845
1962	2	7.34E-08	0.99999726	2.62E-06
1963	2	3.76E-08	0.99999964	3.44E-07
1964	2	4.20E-08	0.99999964	3.18E-07
1965	2	2.88E-07	0.99999344	6.27E-06
1966	2	2.90E-07	0.99999475	4.98E-06
1967	2	3.40E-05	0.99996495	1.01E-06
1968	2	0.000133033	0.003324437	0.9965425
1969	2	4.25E-06	0.9999945	1.23E-06
1970	2	8.41E-06	0.9999912	4.74E-07
1971	2	4.48E-06	0.99997723	1.82E-05
1972	2	2.61E-06	0.9999342	6.32E-05
1973	2	3.58E-05	0.98921835	0.010745915
1974	2	1.97E-05	0.8811691	0.11881126
1975	2	9.95E-05	0.008100864	0.9917996
1976	2	9.41E-05	0.065125145	0.9347807
1977	2	2.55E-06	0.9967192	0.003278291
1978	2	2.82E-06	0.9437901	0.056207113
1979	2	3.24E-06	0.76080096	0.23919585
1980	2	6.17E-07	0.945867	0.054132316
1981	2	1.14E-05	0.7210178	0.27897078
1982	2	1.20E-06	0.99028873	0.009710135
1983	2	1.02E-05	0.6415305	0.35845932
1984	2	8.27E-08	0.9999727	2.73E-05
1985	2	1.12E-07	0.9999895	1.04E-05
1986	2	7.87E-08	0.9999988	1.06E-06
1987	2	4.37E-08	0.99999976	2.31E-07
1988	2	4.65E-08	0.99999976	2.18E-07
1989	2	7.75E-08	0.99999964	3.18E-07
1990	2	6.39E-07	0.9999976	1.80E-06
1991	2	4.74E-07	0.99999845	1.12E-06
1992	2	0.000248182	0.99974924	2.54E-06
1993	2	0.000247045	0.99975246	5.00E-07
1994	2	1.88E-06	0.020619344	0.9793788
1995	2	8.84E-06	0.9999908	3.06E-07
1996	2	7.69E-06	0.99999213	1.90E-07
1997	2	2.53E-06	0.99999547	1.95E-06
1998	2	7.99E-07	0.9999933	5.91E-06
[truncated: 24,177 more rows]
