# Supplementary material for: A multi-class classification algorithm based on hematoxylin-eosin staining for neoadjuvant therapy in rectal cancer: a retrospective study
Source: PeerJ. 2023 Jun 12;11:e15408. doi: 10.7717/peerj.15408 (PMC10269576; doi:10.7717/peerj.15408)
Supplement: Supplemental Information 5 [file peerj-11-15408-s005.csv]

	True_class	probability0	probability1	probability2
0	2	2.84E-14	0.9994461	0.000553848
1	2	4.61E-22	0.001080378	0.9989196
2	2	1.14E-20	2.23E-12	1
3	2	2.53E-25	2.71E-06	0.99999726
4	2	1.78E-16	0.9945104	0.005489553
5	2	7.98E-09	1	2.50E-11
6	2	8.72E-10	3.01E-05	0.99996996
7	2	8.69E-17	0.034853484	0.96514654
8	2	3.20E-26	4.80E-07	0.9999995
9	2	1.05E-27	2.60E-09	1
10	2	1.84E-21	2.64E-11	1
11	2	1.57E-18	1.04E-05	0.9999896
12	2	1.28E-12	0.9999831	1.69E-05
13	2	3.06E-11	1	4.31E-11
14	2	2.98E-18	1.79E-06	0.9999982
15	2	1.30E-22	0.007189559	0.9928104
16	2	2.62E-34	4.83E-16	1
17	2	5.96E-33	6.84E-14	1
18	2	2.21E-36	1.05E-11	1
19	2	2.20E-41	5.41E-16	1
20	2	1.07E-26	0.008083573	0.99191636
21	2	1.85E-05	0.9990062	0.000975338
22	2	7.88E-16	0.023744809	0.9762551
23	2	9.93E-14	0.26829353	0.7317065
24	2	1.79E-24	6.25E-10	1
25	2	2.06E-28	1.92E-08	1
26	2	1.03E-25	1.28E-06	0.9999987
27	2	9.20E-22	5.52E-08	1
28	2	6.62E-24	2.06E-09	1
29	2	3.50E-33	7.32E-10	1
30	2	4.45E-31	2.37E-08	1
31	2	1.04E-24	3.98E-08	1
32	2	7.64E-15	1	1.99E-08
33	2	1.18E-12	0.99997675	2.33E-05
34	2	3.39E-20	0.06815971	0.9318403
35	2	1.06E-23	0.000725377	0.9992747
36	2	2.83E-15	0.004607241	0.9953928
37	2	6.73E-07	0.99996316	3.61E-05
38	2	3.44E-13	2.39E-05	0.99997604
39	2	1.09E-16	4.62E-06	0.99999535
40	2	6.45E-12	0.9999845	1.55E-05
41	2	1.01E-07	0.9999945	5.43E-06
42	2	2.10E-17	0.00752893	0.9924711
43	2	1.66E-25	2.12E-08	1
44	2	6.93E-25	2.74E-09	1
45	2	2.41E-18	0.0002535	0.9997465
46	2	3.45E-14	3.44E-05	0.99996555
47	2	6.31E-15	0.9873137	0.01268635
48	2	5.27E-26	3.61E-12	1
49	2	1.07E-28	5.62E-17	1
50	2	1.19E-33	4.01E-11	1
51	2	3.41E-37	6.74E-17	1
52	2	0	1.10E-19	1
53	2	2.31E-29	1.35E-07	0.9999999
54	2	4.57E-21	0.017968077	0.98203194
55	2	6.51E-15	0.000323709	0.99967635
56	2	1.88E-23	7.05E-10	1
57	2	2.04E-15	0.99916446	0.000835542
58	2	9.87E-15	6.76E-09	1
59	2	4.57E-35	2.19E-20	1
60	2	1.13E-27	1.92E-15	1
61	2	1.79E-35	9.75E-22	1
62	2	4.23E-28	6.91E-17	1
63	2	0.1650574	0.055193584	0.77974904
64	2	0.041138444	0.9588615	6.63E-08
65	2	1.62E-12	1	1.43E-11
66	2	5.38E-16	1	1.14E-12
67	2	3.43E-11	0.000172909	0.9998271
68	2	1.08E-19	1.91E-11	1
69	2	1.23E-23	0.25844258	0.7415574
70	2	5.76E-40	1.68E-13	1
71	2	2.50E-18	2.69E-06	0.99999726
72	2	1.56E-13	1	3.27E-12
73	2	1.10E-30	2.61E-09	1
74	2	2.71E-09	0.99479514	0.005204903
75	2	2.29E-30	5.39E-06	0.99999464
76	2	2.84E-21	0.006542698	0.99345726
77	2	2.37E-21	0.7063182	0.29368174
78	2	7.61E-20	0.06964388	0.9303561
79	2	1.54E-16	0.004477919	0.99552214
80	2	8.04E-20	1.07E-06	0.9999989
81	2	1.58E-40	2.82E-25	1
82	2	1.22E-12	0.97487426	0.025125762
83	2	2.91E-29	3.06E-09	1
84	2	3.65E-14	0.39577255	0.6042274
85	2	3.53E-11	5.42E-09	1
86	2	4.60E-24	4.81E-13	1
87	2	7.64E-26	6.89E-19	1
88	2	5.20E-31	5.68E-14	1
89	2	1.92E-31	1.47E-10	1
90	2	1.43E-18	2.47E-05	0.9999753
91	2	7.97E-07	0.9999627	3.65E-05
92	2	0.002251787	0.9977477	4.66E-07
93	2	6.14E-22	1	2.52E-11
94	2	3.51E-21	1	1.17E-09
95	2	6.84E-14	3.23E-05	0.9999677
96	2	1.86E-08	4.06E-06	0.99999595
97	2	1.40E-10	0.9944922	0.00550789
98	2	2.40E-21	1.64E-08	1
99	2	5.23E-14	0.000117014	0.99988294
100	2	4.27E-24	1.42E-06	0.99999857
101	2	3.63E-22	0.9958001	0.00419992
102	2	1.12E-26	1	3.65E-10
103	2	5.35E-24	0.44601396	0.5539861
104	2	1.36E-22	5.43E-16	1
105	2	6.37E-20	0.99046284	0.009537141
106	2	2.68E-15	1	1.64E-09
107	2	2.42E-10	0.99991846	8.16E-05
108	2	3.34E-16	0.030572891	0.9694271
109	2	2.94E-12	0.07977155	0.9202285
110	2	2.95E-11	3.12E-07	0.99999964
111	2	5.62E-35	5.34E-20	1
112	2	7.46E-06	0.022158932	0.9778336
113	2	1.19E-15	2.41E-12	1
114	2	3.85E-32	1.37E-12	1
115	2	4.28E-25	2.66E-08	1
116	2	1.08E-10	0.5017203	0.49827972
117	2	7.72E-17	1	1.41E-12
118	2	8.92E-19	0.99989355	0.0001064
119	2	3.84E-10	0.9066285	0.09337154
120	2	9.29E-11	0.24850383	0.7514962
121	2	1.61E-25	2.52E-09	1
122	2	6.51E-06	0.013473815	0.9865197
123	2	3.42E-11	0.9981229	0.001877117
124	2	2.52E-17	1.29E-05	0.9999871
125	2	0.015678467	0.9836331	0.000688432
126	2	8.72E-25	1.15E-13	1
127	2	7.92E-19	1.81E-10	1
128	2	9.52E-25	8.79E-09	1
129	2	1.70E-17	0.91802746	0.08197254
130	2	1.32E-17	7.19E-10	1
131	2	8.26E-10	3.80E-10	1
132	2	0.23886552	1.29E-07	0.76113445
133	2	0.83374494	3.64E-06	0.16625142
134	2	9.63E-10	9.69E-08	0.9999999
135	2	1.06E-19	5.10E-08	1
136	2	3.06E-35	8.73E-09	1
137	2	6.23E-05	0.3472718	0.6526659
138	2	9.73E-14	0.00137068	0.99862933
139	2	5.22E-23	0.9998424	0.000157597
140	2	1.44E-16	0.999469	0.000531047
141	2	3.56E-10	0.010664831	0.98933524
142	2	2.85E-22	6.03E-08	0.9999999
143	2	1.68E-24	2.98E-13	1
144	2	3.15E-36	1.09E-12	1
145	2	9.85E-30	0.017884014	0.982116
146	2	1.16E-22	1.90E-09	1
147	2	1.87E-17	0.000127324	0.9998727
148	2	2.59E-16	0.9999993	7.30E-07
149	2	0.005585177	0.9944119	2.94E-06
150	2	2.92E-11	0.37178728	0.62821275
151	2	3.58E-14	0.006800723	0.9931993
152	2	1.83E-08	0.99921286	0.000787057
153	2	2.46E-14	9.33E-09	1
154	2	3.54E-19	3.74E-08	1
155	2	8.25E-08	0.013241387	0.98675853
156	2	0.72980356	0.014420999	0.25577545
157	2	2.44E-19	4.43E-11	1
158	2	3.75E-22	7.48E-10	1
159	2	1.16E-20	0.000808851	0.9991911
160	2	2.24E-16	1.57E-05	0.9999844
161	2	5.51E-12	0.59818727	0.40181273
162	2	6.80E-22	5.35E-13	1
163	2	7.86E-10	1.15E-12	1
164	2	0.99104464	9.96E-09	0.008955344
165	2	1.14E-05	5.34E-07	0.9999881
166	2	1.22E-14	5.18E-09	1
167	2	1.19E-15	6.08E-05	0.9999392
168	2	7.28E-07	0.000318788	0.9996805
169	2	2.65E-14	0.8986563	0.101343736
170	2	3.21E-13	8.34E-06	0.99999166
171	2	6.98E-30	0.97097856	0.029021395
172	2	6.91E-30	0.9999994	6.51E-07
173	2	4.88E-23	0.8807642	0.11923577
174	2	3.70E-22	1.66E-07	0.9999999
175	2	4.74E-25	0.013352283	0.9866477
176	2	1.54E-31	2.34E-15	1
177	2	9.36E-26	9.78E-06	0.9999902
178	2	4.00E-20	0.015035991	0.9849641
179	2	1.37E-18	0.23612142	0.76387864
180	2	3.32E-19	0.000943292	0.99905676
181	2	9.83E-05	0.47036096	0.5295408
182	2	4.98E-19	0.000966432	0.9990336
183	2	1.34E-19	0.000290261	0.99970967
184	2	2.14E-09	0.001930609	0.99806947
185	2	1.37E-07	1.26E-05	0.99998724
186	2	6.78E-12	0.002479309	0.9975206
187	2	2.86E-24	4.85E-09	1
188	2	1.50E-20	0.16098686	0.83901316
189	2	3.25E-19	7.34E-05	0.99992657
190	2	1.86E-19	0.9996823	0.000317738
191	2	1.57E-20	1.69E-06	0.99999833
192	2	1.35E-27	0.001336709	0.9986633
193	2	3.02E-17	6.36E-05	0.99993634
194	2	2.27E-25	2.27E-15	1
195	2	1.59E-21	2.54E-11	1
196	2	1.09E-29	6.19E-17	1
197	2	6.94E-28	5.76E-10	1
198	2	9.15E-24	1.08E-14	1
199	2	2.86E-12	6.33E-09	1
200	2	0.000206005	2.59E-07	0.9997938
201	2	1.69E-25	1	6.09E-17
202	2	1.25E-20	2.11E-10	1
203	2	1.48E-20	1.89E-06	0.9999981
204	2	6.25E-27	0.2812159	0.7187841
205	2	4.06E-34	7.18E-06	0.99999285
206	2	3.14E-21	1	8.75E-11
207	2	6.99E-24	0.012680445	0.9873196
208	2	2.96E-28	4.24E-12	1
209	2	2.33E-18	3.65E-12	1
210	2	2.23E-18	0.001678421	0.9983216
211	2	1.21E-21	1	1.39E-14
212	2	4.73E-19	1	3.32E-18
213	2	6.33E-18	1.06E-07	0.9999999
214	2	1.77E-23	0.000116331	0.99988365
215	2	9.82E-27	0.000317634	0.9996824
216	2	1.69E-22	3.12E-07	0.99999964
217	2	9.38E-12	0.04099252	0.95900744
218	2	5.23E-22	0.9966594	0.003340665
219	2	7.79E-30	0.9999999	7.23E-08
220	2	1.51E-15	0.8847645	0.11523552
221	2	6.03E-12	0.9991386	0.000861345
222	2	2.98E-26	1	5.96E-09
223	2	1.51E-23	0.99976784	0.000232151
224	2	9.19E-36	2.59E-05	0.999974
225	2	2.93E-22	0.40931556	0.5906844
226	2	1.46E-29	7.97E-09	1
227	2	3.28E-33	1.37E-10	1
228	2	4.98E-34	8.07E-12	1
229	2	1.46E-23	0.067974225	0.93202573
230	2	1.45E-26	6.27E-07	0.9999994
231	2	2.71E-12	0.002602185	0.9973978
232	2	4.28E-12	2.13E-05	0.99997866
233	2	1.30E-12	5.08E-07	0.9999995
234	2	3.16E-19	7.26E-08	0.9999999
235	2	1.62E-20	0.0390765	0.96092343
236	2	1.55E-37	9.73E-17	1
237	2	6.11E-30	6.48E-12	1
238	2	6.97E-36	4.38E-05	0.99995625
239	2	1.21E-31	0.9999832	1.68E-05
240	2	1.72E-34	1.57E-08	1
241	2	1.53E-30	0.19568263	0.80431736
242	2	2.27E-18	5.80E-05	0.99994206
243	2	2.31E-18	0.89604276	0.103957295
244	2	1.32E-23	1	4.78E-13
245	2	2.87E-22	1	4.08E-10
246	2	5.82E-28	6.86E-09	1
247	2	2.98E-21	0.9949864	0.005013618
248	2	2.68E-20	0.99989533	0.000104704
249	2	2.61E-25	1	5.05E-08
250	2	1.75E-28	1	1.29E-11
251	2	7.03E-28	0.54972416	0.4502758
252	2	5.98E-19	0.9557076	0.04429235
253	2	2.36E-26	0.020221183	0.9797789
254	2	2.27E-31	1.75E-14	1
255	2	1.06E-31	3.45E-14	1
256	2	1.01E-19	4.87E-09	1
257	2	3.19E-33	1.73E-10	1
258	2	3.67E-34	3.49E-15	1
259	2	1.83E-13	6.77E-09	1
260	2	9.86E-33	2.72E-12	1
261	2	8.33E-23	6.29E-10	1
262	2	7.09E-31	2.46E-17	1
263	2	0.000853868	0.005769881	0.9933762
264	2	2.10E-20	5.54E-09	1
265	2	2.37E-24	1.05E-07	0.9999999
266	2	1.80E-25	5.34E-08	1
267	2	3.74E-19	1.57E-07	0.9999999
268	2	4.36E-30	1.37E-07	0.9999999
269	2	7.76E-39	2.58E-14	1
270	2	1.21E-34	6.76E-12	1
271	2	3.98E-29	6.14E-10	1
272	2	2.24E-23	5.02E-09	1
273	2	9.42E-26	9.79E-09	1
274	2	1.23E-24	0.000354413	0.9996456
275	2	7.54E-32	0.09743635	0.90256363
276	2	1.91E-25	0.99686277	0.003137255
277	2	5.14E-27	1	2.10E-10
278	2	2.38E-25	1.48E-05	0.9999852
279	2	1.49E-27	3.05E-08	1
280	2	2.95E-22	0.0304575	0.9695425
281	2	6.27E-19	0.9660234	0.033976633
282	2	1.04E-19	0.99928254	0.00071747
283	2	2.06E-16	0.98184115	0.018158935
284	2	4.99E-22	5.08E-19	1
285	2	1.34E-19	8.67E-12	1
286	2	8.27E-26	1.76E-06	0.9999982
287	2	3.07E-25	3.76E-12	1
288	2	5.14E-23	3.35E-07	0.99999964
289	2	2.48E-26	5.36E-14	1
290	2	6.40E-20	4.20E-17	1
291	2	2.05E-09	0.057328545	0.9426715
292	2	8.59E-16	4.10E-06	0.99999595
293	2	3.11E-13	5.01E-08	1
294	2	1.48E-18	3.30E-07	0.99999964
295	2	2.39E-19	1.65E-05	0.99998343
296	2	1.02E-22	6.70E-05	0.999933
297	2	6.39E-31	2.51E-09	1
298	2	1.80E-27	7.87E-13	1
299	2	1.23E-37	1.76E-15	1
300	2	2.43E-14	0.9407805	0.0592195
301	2	2.24E-22	1.07E-06	0.9999989
302	2	3.52E-31	4.01E-16	1
303	2	7.41E-27	2.51E-15	1
304	2	6.32E-29	0.000784503	0.9992155
305	2	2.09E-29	1	1.37E-16
306	2	7.67E-22	0.905648	0.09435205
307	2	6.29E-15	7.41E-06	0.9999926
308	2	1.35E-27	0.9930989	0.006901132
309	2	8.42E-28	3.23E-19	1
310	2	1.85E-37	1	6.59E-12
311	2	2.41E-29	0.9999422	5.78E-05
312	2	1.82E-20	5.81E-17	1
313	2	2.17E-20	9.11E-07	0.99999905
314	2	3.32E-24	4.81E-06	0.99999523
315	2	1.55E-17	0.99999976	2.35E-07
316	2	5.10E-15	1.15E-05	0.99998856
317	2	1.60E-26	2.64E-16	1
318	2	1.83E-26	5.76E-11	1
319	2	2.68E-19	0.000302126	0.9996979
320	2	1.27E-21	4.06E-16	1
321	2	2.14E-19	0.000262627	0.9997373
322	2	6.25E-26	1.10E-07	0.9999999
323	2	2.16E-23	1.38E-06	0.99999857
324	2	5.27E-18	2.84E-06	0.99999714
325	2	5.92E-13	0.82977885	0.17022115
326	2	1.71E-22	0.016811667	0.98318833
327	2	2.09E-28	3.06E-09	1
328	2	1.56E-14	0.44024953	0.5597505
329	2	1.67E-15	0.00224956	0.99775046
330	2	2.23E-17	0.35939267	0.6406073
331	2	2.44E-28	1.05E-16	1
332	2	1.33E-15	0.000141134	0.99985886
333	2	6.10E-27	5.23E-19	1
334	2	1.39E-14	7.30E-11	1
335	2	3.79E-14	0.9938757	0.006124305
336	2	3.56E-32	2.50E-13	1
337	2	1.88E-17	0.017690094	0.9823099
338	2	5.20E-20	7.04E-08	0.9999999
339	2	5.57E-31	2.22E-19	1
340	2	3.60E-29	1.96E-21	1
341	2	8.20E-23	2.47E-08	1
342	2	1.06E-11	0.99759513	0.002404876
343	2	5.25E-41	6.41E-13	1
344	2	1.25E-25	5.04E-10	1
345	2	3.48E-23	0.007322858	0.9926771
346	2	2.33E-19	0.001319058	0.9986809
347	2	7.03E-17	0.5413402	0.45865983
348	2	2.47E-15	0.11507362	0.8849264
349	2	6.19E-15	0.99870276	0.001297231
350	2	2.22E-18	0.05170603	0.9482939
351	2	1.87E-14	0.7336017	0.26639828
352	2	4.59E-22	2.53E-08	1
353	2	2.80E-24	0.00010579	0.99989414
354	2	4.00E-20	5.19E-14	1
355	2	5.55E-30	0.007026126	0.9929739
356	2	1.87E-27	8.29E-13	1
357	2	1.58E-30	0.99998605	1.40E-05
358	2	2.26E-31	1.14E-12	1
359	2	2.74E-26	1.03E-10	1
360	2	2.28E-16	1.36E-09	1
361	2	1.10E-44	9.12E-19	1
362	2	9.06E-28	0.9999764	2.36E-05
363	2	9.74E-22	1	1.21E-08
364	2	5.75E-30	1.20E-13	1
365	2	9.55E-17	0.5343802	0.4656198
366	2	4.59E-19	2.40E-09	1
367	2	1.16E-27	4.12E-15	1
368	2	4.87E-29	1.79E-09	1
369	2	2.55E-23	4.07E-07	0.99999964
370	2	1.17E-14	0.017366711	0.9826333
371	2	5.68E-09	0.23103818	0.76896185
372	2	2.40E-23	2.54E-09	1
373	2	1.71E-32	8.07E-17	1
374	2	1.05E-22	1	1.35E-08
375	2	2.36E-09	1	4.93E-09
376	2	5.00E-24	1	1.02E-08
377	2	1.41E-28	1.13E-06	0.9999989
378	2	3.71E-23	3.64E-15	1
379	2	1.85E-17	5.62E-06	0.9999944
380	2	4.12E-15	0.000109426	0.99989057
381	2	1.03E-18	0.99771345	0.002286531
382	2	2.82E-22	4.13E-12	1
383	2	7.04E-13	2.40E-06	0.9999976
384	2	1.51E-18	4.72E-12	1
385	2	2.17E-29	1.38E-20	1
386	2	1.04E-32	1.23E-08	1
387	2	1.72E-23	0.9943006	0.005699343
388	2	1.64E-17	3.45E-06	0.99999654
389	2	3.42E-18	5.54E-08	1
390	2	6.84E-27	0.9974474	0.002552704
391	2	1.06E-21	6.68E-09	1
392	2	7.18E-24	2.62E-10	1
393	2	2.90E-28	9.75E-05	0.9999025
394	2	2.23E-16	1	1.48E-08
395	2	1.66E-27	0.000209572	0.9997905
396	2	3.30E-40	4.24E-19	1
397	2	6.21E-25	4.33E-07	0.9999995
398	2	1.47E-13	7.57E-10	1
399	2	1.39E-15	1.10E-08	1
400	2	1.61E-09	0.000413853	0.99958616
401	2	2.40E-28	6.96E-15	1
402	2	6.99E-34	3.70E-11	1
403	2	1.60E-26	0.2968525	0.70314753
404	2	6.95E-14	0.99987817	0.000121857
405	2	3.67E-38	9.82E-13	1
406	2	5.68E-25	0.00760583	0.9923942
407	2	9.74E-20	1.50E-05	0.999985
408	2	3.05E-24	2.61E-10	1
409	2	6.53E-39	1.16E-20	1
410	2	1.66E-22	7.95E-10	1
411	2	2.27E-26	2.03E-15	1
412	2	7.72E-32	1.47E-15	1
413	2	1.14E-17	2.52E-07	0.99999976
414	2	1.16E-24	1.88E-12	1
415	2	6.34E-37	6.32E-11	1
416	2	4.11E-39	9.60E-20	1
417	2	7.52E-31	6.55E-06	0.99999344
418	2	1.01E-36	3.93E-15	1
419	2	1.31E-37	4.24E-15	1
420	2	3.18E-40	7.42E-17	1
421	2	6.22E-28	1.09E-13	1
422	2	9.71E-26	7.21E-11	1
423	2	2.11E-30	1.85E-13	1
424	2	2.47E-20	2.42E-19	1
425	2	1.66E-31	1.15E-14	1
426	2	2.70E-41	4.53E-12	1
427	2	1.12E-39	8.49E-07	0.99999917
428	2	1.00E-45	1.57E-17	1
429	2	7.42E-27	7.06E-13	1
430	2	6.20E-15	0.99320835	0.006791608
431	2	1.14E-26	0.17543541	0.8245646
432	2	2.87E-29	2.39E-08	1
433	2	2.56E-21	4.82E-09	1
434	2	1.30E-16	0.000133748	0.99986625
435	2	2.03E-29	7.96E-13	1
436	2	7.55E-26	2.75E-13	1
437	2	1.04E-28	3.48E-15	1
438	2	5.48E-34	1.44E-19	1
439	2	3.26E-41	4.55E-17	1
440	2	1.55E-20	1.20E-06	0.9999988
441	2	1.85E-26	6.28E-14	1
442	2	2.36E-26	1.75E-13	1
443	2	1.08E-19	2.46E-06	0.9999975
444	2	4.89E-31	1.97E-13	1
445	2	2.79E-27	1.36E-14	1
446	2	4.09E-31	9.65E-15	1
447	2	2.89E-38	3.37E-20	1
448	2	2.39E-26	1.31E-11	1
449	2	1.15E-34	3.81E-19	1
450	2	3.47E-35	1.13E-22	1
451	2	1.07E-25	2.60E-16	1
452	2	1.12E-07	0.99725527	0.002744671
453	2	3.91E-16	0.000217406	0.9997826
454	2	1.06E-30	7.60E-15	1
455	2	1.22E-17	0.9957403	0.004259754
456	2	1.04E-27	3.86E-12	1
457	2	2.00E-18	1.04E-06	0.9999989
458	2	1.39E-33	3.69E-13	1
459	2	0	7.03E-29	1
460	2	2.06E-25	3.69E-09	1
461	2	1.68E-30	7.71E-14	1
462	2	7.16E-36	4.32E-17	1
463	2	4.40E-36	1.58E-16	1
464	2	1.01E-16	0.023745805	0.9762542
465	2	0	3.33E-17	1
466	2	2.78E-09	1	4.91E-13
467	2	5.95E-09	1	7.76E-09
468	2	5.55E-14	0.078715794	0.92128426
469	2	1.84E-38	3.08E-08	1
470	2	1.27E-28	3.14E-09	1
471	2	2.48E-22	2.45E-09	1
472	2	6.38E-36	1.23E-18	1
473	2	2.06E-43	5.92E-26	1
474	2	1.53E-18	9.83E-07	0.99999905
475	2	3.33E-24	1.06E-07	0.9999999
476	2	4.11E-07	0.99999964	4.17E-12
477	2	1.00E-18	5.07E-06	0.9999949
478	2	3.38E-13	9.34E-07	0.99999905
479	2	1.04E-24	1.58E-06	0.99999845
480	2	1.84E-23	4.63E-07	0.9999995
481	2	2.07E-18	1.56E-08	1
482	2	8.62E-34	5.42E-11	1
483	2	1.59E-05	0.87760884	0.12237523
484	2	1.08E-11	0.06650969	0.9334903
485	2	7.93E-17	0.0602871	0.9397128
486	2	1.28E-22	3.61E-10	1
487	2	4.77E-16	0.036336757	0.9636633
488	2	7.41E-15	0.999617	0.000382943
489	2	1.34E-16	0.000155198	0.9998448
490	2	2.06E-07	0.96432817	0.035671573
491	2	1.13E-14	0.004635264	0.9953648
492	2	5.07E-14	7.61E-05	0.9999238
493	2	5.47E-14	0.000413957	0.99958605
494	2	7.05E-34	3.67E-13	1
495	2	4.57E-34	6.58E-18	1
496	2	4.16E-19	0.8851621	0.11483785
497	2	3.50E-20	0.06229783	0.9377022
498	2	1.51E-17	3.35E-06	0.99999666
499	2	1.27E-15	2.56E-05	0.99997437
500	2	1.90E-16	0.00288746	0.9971125
501	2	4.52E-23	1.35E-10	1
502	2	7.10E-17	9.49E-08	0.9999999
503	2	7.00E-14	4.86E-05	0.9999515
504	2	1.72E-20	4.24E-08	1
505	2	1.56E-26	2.35E-06	0.9999976
506	2	3.39E-30	0.20176774	0.7982322
507	2	0	2.55E-16	1
508	2	2.68E-32	2.76E-18	1
509	2	0	2.35E-22	1
510	2	7.63E-31	5.62E-18	1
511	2	3.67E-14	0.008998712	0.9910013
512	2	2.49E-28	1.09E-11	1
513	2	3.99E-36	4.71E-10	1
514	2	3.04E-30	1.13E-06	0.9999988
515	2	7.19E-28	1.27E-09	1
516	2	2.19E-36	3.31E-21	1
517	2	3.72E-34	1.64E-20	1
518	2	1.20E-21	9.35E-17	1
519	2	2.42E-17	2.16E-13	1
520	2	2.31E-14	7.40E-09	1
521	2	8.69E-14	6.18E-07	0.9999994
522	2	8.24E-22	3.19E-08	1
523	2	1.95E-18	0.000515365	0.99948466
524	2	5.36E-20	9.21E-06	0.9999908
525	2	4.38E-20	9.74E-10	1
526	2	5.06E-23	1.02E-14	1
527	2	1.26E-25	2.22E-15	1
528	2	2.53E-25	1.01E-11	1
529	2	1.45E-18	5.65E-07	0.9999994
530	2	2.89E-19	3.73E-07	0.99999964
531	2	7.49E-18	1.14E-07	0.9999999
532	2	3.33E-22	0.99995613	4.39E-05
533	2	4.44E-35	6.65E-14	1
534	2	1.00E-45	3.74E-23	1
535	2	2.53E-33	0.006271676	0.9937283
536	2	1.00E-45	8.47E-27	1
537	2	1.00E-45	9.03E-31	1
538	2	7.57E-34	4.57E-11	1
539	2	7.07E-34	5.88E-12	1
540	2	1.79E-36	6.66E-19	1
541	2	4.73E-40	8.43E-17	1
542	2	7.04E-31	4.74E-06	0.99999523
543	2	1.11E-37	1.86E-10	1
544	2	1.23E-32	0.3275519	0.67244804
545	2	9.32E-18	5.24E-09	1
546	2	3.18E-34	1.15E-08	1
547	2	2.24E-16	5.98E-08	0.9999999
548	2	7.52E-18	9.35E-08	0.9999999
549	2	1.92E-22	5.70E-12	1
550	2	4.04E-25	1.02E-18	1
551	2	1.62E-23	2.52E-16	1
552	2	7.43E-12	0.00028019	0.9997198
553	2	2.27E-14	6.89E-09	1
554	2	2.28E-13	0.097204365	0.9027956
555	2	5.71E-35	7.61E-17	1
556	2	1.20E-12	0.9968052	0.003194876
557	2	2.31E-07	0.8020878	0.19791193
558	2	1.95E-22	2.10E-11	1
559	2	1.03E-32	8.44E-19	1
560	2	8.97E-25	5.40E-16	1
561	2	2.85E-21	0.010567088	0.9894329
562	2	2.54E-14	0.9999721	2.79E-05
563	2	2.60E-16	2.52E-05	0.9999747
564	2	7.56E-19	5.83E-10	1
565	2	7.20E-27	5.47E-16	1
566	2	3.35E-34	6.63E-10	1
567	2	8.31E-20	0.00249344	0.99750656
568	2	2.28E-24	6.19E-05	0.99993813
569	2	4.10E-36	3.76E-17	1
570	2	4.93E-36	6.49E-20	1
571	2	6.70E-44	1.92E-23	1
572	2	2.80E-33	6.44E-19	1
573	2	1.39E-26	6.28E-10	1
574	2	5.11E-30	2.55E-05	0.9999745
575	2	1.97E-36	1.62E-05	0.9999839
576	2	3.48E-32	0.001352393	0.99864763
577	2	1.00E-41	4.32E-11	1
578	2	6.30E-44	1.62E-14	1
579	2	3.02E-10	0.9621174	0.03788264
580	2	5.70E-10	0.39595777	0.60404223
581	2	3.48E-18	8.73E-08	0.9999999
582	2	4.74E-15	9.57E-08	0.9999999
583	2	3.57E-21	1.90E-11	1
584	2	1.66E-18	1.07E-12	1
585	2	8.34E-10	0.121204115	0.8787959
586	2	1.38E-34	0.99887544	0.00112455
587	2	1.08E-22	0.9998677	0.000132272
588	2	6.73E-31	2.60E-10	1
589	2	4.11E-34	2.03E-18	1
590	2	2.88E-29	4.82E-17	1
591	2	9.17E-21	7.79E-12	1
592	2	3.45E-23	1.60E-09	1
593	2	3.69E-16	0.000245348	0.9997546
594	2	2.00E-05	0.8452088	0.1547712
595	2	8.34E-06	0.99136955	0.008622109
596	2	1.10E-18	0.000761539	0.9992385
597	2	8.25E-39	0.268525	0.731475
598	2	9.91E-29	3.29E-09	1
599	2	7.64E-17	0.000283989	0.999716
600	2	9.48E-19	5.94E-05	0.99994063
601	2	7.13E-18	0.9991021	0.000897859
602	2	6.67E-30	5.26E-09	1
603	2	4.10E-30	2.48E-12	1
604	2	3.13E-34	1.20E-13	1
605	2	6.67E-38	0.85550606	0.14449392
606	2	3.00E-31	6.18E-16	1
607	2	2.60E-34	3.05E-16	1
608	2	7.44E-15	9.14E-10	1
609	2	5.40E-18	1.23E-07	0.9999999
610	2	1.42E-29	0.9790896	0.020910364
611	2	8.37E-32	0.999928	7.20E-05
612	2	1.47E-35	6.58E-06	0.99999344
613	2	2.92E-39	1.31E-23	1
614	2	3.77E-12	0.99996674	3.33E-05
615	2	4.04E-10	1	5.70E-08
616	2	4.40E-06	0.99998116	1.45E-05
617	2	8.07E-21	1.86E-06	0.9999981
618	2	4.47E-16	1.18E-07	0.9999999
619	2	1.85E-14	0.00092111	0.99907887
620	2	9.06E-15	1.28E-08	1
621	2	7.00E-45	5.28E-13	1
622	2	2.84E-07	0.001754431	0.99824536
623	2	2.95E-10	0.01161317	0.9883868
624	2	6.64E-22	0.005409819	0.99459016
625	2	1.28E-21	0.06871512	0.93128484
626	2	1.69E-26	5.69E-11	1
627	2	6.10E-26	8.54E-15	1
628	2	1.13E-28	0.002593371	0.99740666
629	2	3.45E-16	0.000222717	0.99977726
630	2	1.54E-09	0.005401643	0.9945984
631	2	4.63E-39	4.70E-10	1
632	2	1.28E-19	1.78E-10	1
633	2	1.69E-12	6.08E-09	1
634	2	5.79E-19	0.00034008	0.9996599
635	2	4.48E-22	0.9494428	0.050557204
636	2	2.12E-28	0.006261746	0.9937383
637	2	1.17E-42	7.83E-24	1
638	2	5.49E-31	6.50E-11	1
639	2	2.06E-30	6.78E-10	1
640	2	1.68E-30	3.84E-15	1
641	2	2.23E-31	3.73E-11	1
642	2	2.71E-32	2.03E-12	1
643	2	2.13E-24	5.03E-13	1
644	2	2.65E-18	8.14E-12	1
645	2	4.64E-29	1.80E-10	1
646	2	2.43E-18	0.009338762	0.9906612
647	2	9.40E-20	0.94030714	0.059692852
648	2	5.28E-14	0.9999999	1.07E-07
649	2	9.60E-31	1	9.24E-09
650	2	3.30E-36	4.70E-09	1
651	2	7.04E-33	0.003268246	0.99673176
652	2	4.66E-42	3.96E-17	1
653	2	1.25E-20	5.62E-08	1
654	2	3.53E-14	1.06E-06	0.9999989
655	2	3.83E-13	0.00016821	0.9998318
656	2	1.69E-25	2.60E-11	1
657	2	8.95E-11	7.48E-05	0.99992526
658	2	3.49E-26	2.11E-12	1
659	2	8.99E-36	2.66E-15	1
660	2	1.20E-15	0.84177166	0.15822832
661	2	5.60E-21	3.38E-11	1
662	2	6.60E-40	1.33E-18	1
663	2	1.01E-25	2.07E-16	1
664	2	1.03E-23	6.28E-16	1
665	2	7.35E-15	0.000267853	0.9997321
666	2	3.46E-26	2.04E-07	0.99999976
667	2	2.91E-30	4.05E-08	1
668	2	1.79E-39	1.71E-18	1
669	2	1.08E-36	7.49E-18	1
670	2	1.08E-40	5.10E-19	1
671	2	4.30E-44	1.46E-25	1
672	2	0	1.77E-23	1
673	2	7.57E-30	1.81E-08	1
674	2	1.33E-32	8.87E-15	1
675	2	1.18E-33	1.66E-06	0.99999833
676	2	5.71E-32	4.20E-13	1
677	2	1.26E-23	1.08E-18	1
678	2	3.70E-27	4.49E-15	1
679	2	0	3.92E-21	1
680	2	1.70E-28	9.43E-12	1
681	2	8.01E-21	1	6.74E-12
682	2	3.20E-24	2.81E-08	1
683	2	6.98E-41	9.63E-06	0.99999034
684	2	7.06E-32	1.48E-09	1
685	2	2.65E-43	2.11E-14	1
686	2	1.94E-26	3.27E-07	0.99999964
687	2	6.51E-29	4.04E-10	1
688	2	2.93E-40	6.50E-16	1
689	2	1.21E-24	1.25E-16	1
690	2	3.18E-23	6.11E-15	1
691	2	1.70E-34	9.77E-17	1
692	2	2.94E-21	4.18E-13	1
693	2	1.31E-26	2.43E-11	1
694	2	1.75E-29	1.92E-11	1
695	2	6.95E-20	0.05175572	0.9482443
696	2	6.33E-17	0.9220216	0.077978335
697	2	9.73E-17	0.24167915	0.7583208
698	2	2.75E-25	0.019352868	0.9806472
699	2	4.42E-26	6.65E-11	1
700	2	3.13E-31	1.08E-20	1
701	2	1.68E-29	1.87E-06	0.9999981
702	2	3.74E-39	6.84E-15	1
703	2	0	1.48E-27	1
704	2	8.87E-34	1.32E-16	1
705	2	3.09E-33	1.61E-17	1
706	2	1.06E-28	9.13E-05	0.9999087
707	2	2.43E-29	4.27E-08	1
708	2	1.66E-34	4.35E-18	1
709	2	7.23E-40	2.52E-18	1
710	2	3.32E-33	9.26E-15	1
711	2	6.70E-36	2.15E-15	1
712	2	6.66E-39	6.57E-11	1
713	2	4.26E-15	2.35E-06	0.9999976
714	2	1.31E-16	2.10E-05	0.999979
715	2	6.95E-26	3.25E-10	1
716	2	2.48E-27	1.52E-12	1
717	2	2.30E-30	2.76E-10	1
718	2	2.00E-27	0.00015169	0.99984825
719	2	1.65E-26	0.36506358	0.63493645
720	2	9.48E-38	1.25E-10	1
721	2	8.74E-36	1.68E-13	1
722	2	8.84E-28	1.24E-13	1
723	2	2.17E-22	6.80E-16	1
724	2	1.31E-28	1.07E-16	1
725	2	9.34E-34	7.87E-16	1
726	2	1.34E-18	0.000376893	0.99962306
727	2	1.57E-19	7.50E-08	0.9999999
728	2	4.89E-27	2.47E-13	1
729	2	3.34E-18	9.53E-05	0.99990463
730	2	7.04E-14	0.027304994	0.972695
731	2	8.80E-18	0.97261375	0.027386244
732	2	7.82E-19	0.99863017	0.001369815
733	2	3.22E-31	2.11E-12	1
734	2	4.86E-25	1.76E-05	0.99998236
735	2	9.08E-12	0.000197291	0.99980277
736	2	3.83E-33	3.72E-17	1
737	2	1.50E-38	6.49E-11	1
738	2	4.14E-38	1.11E-10	1
739	2	9.02E-37	1.84E-19	1
740	2	2.02E-34	2.07E-19	1
741	2	8.51E-42	1.17E-17	1
742	2	1.43E-24	9.36E-15	1
743	2	3.88E-23	4.96E-10	1
744	2	6.45E-14	0.7365707	0.2634293
745	2	6.25E-09	0.0002796	0.9997204
746	2	8.62E-05	0.9368352	0.063078545
747	2	2.11E-13	0.000683801	0.9993162
748	2	5.09E-22	1.52E-08	1
749	2	3.14E-17	4.33E-06	0.9999957
750	2	3.77E-10	0.1003113	0.89968866
751	2	8.75E-30	3.78E-15	1
752	2	3.79E-34	6.85E-16	1
753	2	1.39E-18	1.99E-09	1
754	2	3.85E-11	1.79E-06	0.9999982
755	2	4.74E-20	1.75E-14	1
756	2	1.67E-20	2.49E-13	1
757	2	4.30E-11	0.59587795	0.40412202
758	2	1.03E-11	0.001058048	0.99894196
759	2	7.54E-19	1.10E-08	1
760	2	8.58E-27	4.03E-14	1
761	2	2.48E-21	6.97E-09	1
762	2	1.96E-25	1	3.54E-08
763	2	1.00E-45	6.11E-20	1
764	2	3.08E-09	0.056562025	0.943438
765	2	5.23E-32	0.082554944	0.9174451
766	2	3.51E-37	0.05918614	0.9408139
767	2	8.11E-40	3.42E-14	1
768	2	8.63E-27	0.000254596	0.9997454
769	2	1.14E-26	6.72E-09	1
770	2	9.66E-22	0.9999534	4.67E-05
771	2	2.04E-12	1.38E-10	1
772	2	4.15E-13	6.85E-09	1
773	2	3.78E-18	4.25E-08	1
774	2	9.81E-15	0.005193316	0.9948067
775	2	8.94E-08	0.002423753	0.9975762
776	2	2.13E-11	6.76E-07	0.9999993
777	2	8.25E-18	1	3.90E-10
778	2	0.002407018	0.9909382	0.006654811
779	2	2.18E-13	0.000875758	0.9991242
780	2	0.00254894	0.004679586	0.99277145
781	2	3.41E-06	0.1145003	0.8854964
782	2	7.11E-10	0.000253463	0.9997465
783	2	7.49E-18	1.07E-08	1
784	2	5.18E-29	4.52E-13	1
785	2	5.23E-28	5.07E-19	1
786	2	2.18E-16	1.22E-11	1
787	2	3.41E-07	2.30E-05	0.99997663
788	2	2.11E-13	1.64E-10	1
789	2	1.97E-19	2.83E-07	0.99999976
790	2	3.59E-31	1.28E-13	1
791	2	6.81E-31	6.84E-20	1
792	2	1.48E-24	3.41E-06	0.99999654
793	2	5.12E-27	0.000122419	0.9998776
794	2	2.75E-24	1.47E-13	1
795	2	3.42E-16	3.49E-07	0.99999964
796	2	3.22E-21	1.88E-12	1
797	2	1.86E-13	0.00231591	0.9976841
798	2	6.65E-10	1.06E-08	1
799	2	7.85E-09	0.000188109	0.99981195
800	2	0.028861372	0.10743539	0.8637033
801	2	1.31E-20	4.79E-09	1
802	2	1.26E-16	0.99598914	0.004010811
803	2	6.74E-11	0.071450196	0.92854977
804	2	0.001707653	0.000333905	0.9979584
805	2	2.38E-32	1	3.92E-09
806	2	4.93E-11	0.001455694	0.99854434
807	2	1.32E-11	6.31E-06	0.9999937
808	2	4.77E-14	0.000722311	0.99927765
809	2	2.09E-13	0.9976866	0.002313432
810	2	2.11E-18	2.01E-10	1
811	2	2.75E-19	7.18E-13	1
812	2	3.84E-20	6.56E-11	1
813	2	2.42E-28	0.9971103	0.002889762
814	2	1.19E-13	9.43E-14	1
815	2	2.92E-37	6.81E-25	1
816	2	1.16E-29	1.26E-18	1
817	2	1.54E-22	8.85E-11	1
818	2	4.54E-29	1.43E-15	1
819	2	9.37E-29	5.21E-12	1
820	2	8.38E-26	8.12E-10	1
821	2	3.41E-28	4.11E-16	1
822	2	4.21E-23	2.95E-12	1
823	2	1.09E-14	4.30E-09	1
824	2	6.68E-23	5.94E-16	1
825	2	3.11E-13	2.53E-09	1
826	2	1.46E-17	0.99999976	2.92E-07
827	2	8.08E-24	0.000749003	0.99925095
828	2	4.43E-37	5.34E-20	1
829	2	3.06E-12	7.35E-05	0.99992645
830	2	9.31E-23	1.35E-08	1
831	2	1.39E-14	0.000136098	0.99986386
832	2	0.071414486	0.92854345	4.20E-05
833	2	5.02E-12	1.35E-08	1
834	2	5.20E-19	1.66E-11	1
835	2	1.88E-13	0.002308571	0.9976914
836	2	4.38E-19	3.47E-11	1
837	2	1.47E-34	3.27E-11	1
838	2	5.68E-40	2.13E-13	1
839	2	0.000879185	0.9383638	0.06075705
840	2	4.37E-09	0.999826	0.000174062
841	2	0.006456166	5.78E-06	0.9935381
842	2	7.37E-09	0.99999976	2.00E-07
843	2	1.07E-13	0.000206556	0.99979347
844	2	1.44E-16	6.02E-08	0.9999999
845	2	1.04E-11	2.34E-05	0.99997663
846	2	1.15E-13	1	2.59E-10
847	2	2.39E-09	1	4.27E-11
848	2	1.49E-22	0.000495784	0.9995042
849	2	0.5295652	4.38E-06	0.47043046
850	2	2.94E-10	7.06E-11	1
851	2	1.33E-17	1.80E-08	1
852	2	5.08E-21	3.42E-08	1
853	2	7.61E-09	0.000248471	0.9997515
854	2	2.30E-06	0.19730395	0.8026937
855	2	2.02E-39	1.27E-23	1
856	2	5.05E-32	3.68E-15	1
857	2	1.14E-23	0.000433336	0.9995666
858	2	7.98E-20	4.56E-05	0.99995446
859	2	2.90E-18	0.99305576	0.006944272
860	2	4.82E-26	4.22E-15	1
861	2	1.11E-21	1.58E-10	1
862	2	1.40E-11	0.045813736	0.9541862
863	2	1.94E-15	3.30E-05	0.999967
864	2	3.92E-21	8.35E-06	0.99999166
865	2	1.07E-35	1.23E-14	1
866	2	1.01E-14	0.9982496	0.001750378
867	2	8.53E-22	9.72E-05	0.99990284
868	2	5.17E-25	1.56E-07	0.9999999
869	2	6.12E-18	0.983823	0.01617698
870	2	7.38E-11	1.89E-05	0.99998116
871	2	1.00E-16	1.19E-09	1
872	2	1.69E-24	1	1.91E-08
873	2	1.49E-15	0.9994979	0.000502102
874	2	2.28E-43	3.39E-19	1
875	2	8.08E-14	7.65E-05	0.99992347
876	2	3.14E-30	2.68E-12	1
877	2	1.02E-33	1.20E-19	1
878	2	1.89E-25	4.69E-07	0.9999995
879	2	1.96E-21	2.75E-07	0.99999976
880	2	1.06E-06	0.010936115	0.98906285
881	2	8.20E-08	0.9261965	0.07380346
882	2	4.87E-13	6.27E-05	0.9999373
883	2	2.13E-18	1	2.35E-12
884	2	1.17E-15	0.99999833	1.65E-06
885	2	2.83E-31	2.60E-14	1
886	2	2.72E-12	0.42793128	0.57206875
887	2	2.58E-15	0.002987386	0.9970126
888	2	4.53E-08	0.6288035	0.3711965
889	2	3.72E-11	0.9999368	6.32E-05
890	2	1.22E-15	0.9999473	5.26E-05
891	2	1.11E-05	0.9985575	0.001431444
892	2	7.30E-09	0.09465299	0.90534705
893	2	2.70E-09	0.99980074	0.000199278
894	2	2.54E-12	0.32073402	0.679266
895	2	6.44E-23	0.000567379	0.9994326
896	2	2.67E-21	3.28E-13	1
897	2	3.31E-16	8.70E-06	0.9999913
898	2	4.23E-18	3.28E-06	0.99999666
899	2	7.02E-14	0.25354248	0.7464575
900	2	2.73E-13	0.031996924	0.96800303
901	2	1.27E-26	4.95E-12	1
902	2	3.31E-21	2.14E-07	0.99999976
903	2	1.34E-17	1	8.33E-13
904	2	0.000257039	0.000380182	0.99936277
905	2	4.08E-15	3.09E-12	1
906	2	3.37E-28	3.24E-13	1
907	2	3.42E-22	0.9999988	1.19E-06
908	2	2.40E-19	3.35E-06	0.99999666
909	2	1.97E-33	2.22E-19	1
910	2	0	8.54E-23	1
911	2	5.32E-34	5.56E-20	1
912	2	2.93E-17	0.000714052	0.999286
913	2	1.52E-27	0.99001384	0.009986191
914	2	1.24E-19	0.21915843	0.7808416
915	2	1.48E-11	0.9975599	0.002440028
916	2	5.35E-18	0.96995384	0.030046176
917	2	8.07E-25	1	7.79E-11
918	2	7.35E-23	1	2.27E-13
919	2	2.66E-14	1	2.82E-08
920	2	1.62E-13	0.020999148	0.97900087
921	2	1.18E-15	1.67E-09	1
922	2	1.84E-16	4.22E-09	1
923	2	4.86E-25	2.03E-07	0.99999976
924	2	1.15E-18	0.86226547	0.13773452
925	2	2.95E-17	0.9999995	4.35E-07
926	2	8.21E-21	0.8799772	0.1200228
927	2	1.94E-30	1.50E-11	1
928	2	1.66E-24	0.9934335	0.006566489
929	2	1.64E-39	1.45E-17	1
930	2	5.22E-26	1.48E-11	1
931	2	1.03E-26	8.85E-14	1
932	2	4.83E-30	4.90E-16	1
933	2	5.14E-20	1.09E-12	1
934	2	2.74E-29	2.49E-15	1
935	2	8.67E-21	7.50E-06	0.9999925
936	2	5.00E-15	8.37E-06	0.99999166
937	2	2.30E-23	9.51E-11	1
938	2	0	2.28E-28	1
939	2	8.81E-16	0.007650292	0.9923497
940	2	7.30E-06	0.9953695	0.00462315
941	2	1.43E-14	0.99999964	3.42E-07
942	2	1.59E-09	1	6.61E-09
943	2	1.80E-14	0.97372717	0.026272837
944	2	1.34E-20	0.000678312	0.9993217
945	2	1.50E-17	1	1.85E-11
946	2	3.01E-17	1.83E-10	1
947	2	1.07E-24	1.84E-18	1
948	2	2.21E-39	7.88E-13	1
949	2	2.62E-30	5.13E-17	1
950	2	5.64E-42	1.43E-17	1
951	2	7.12E-31	1.54E-13	1
952	2	5.37E-25	0.010170868	0.9898291
953	2	1.64E-20	0.9998179	0.000182099
954	2	6.86E-19	1	8.69E-19
955	2	1.04E-15	1	2.39E-18
956	2	2.83E-11	0.9989728	0.001027298
957	2	1.63E-09	0.9999895	1.04E-05
958	2	7.72E-16	1	2.06E-08
959	2	6.98E-32	1.38E-05	0.9999862
960	2	1.09E-18	6.66E-09	1
961	2	6.30E-14	2.84E-12	1
962	2	1.26E-20	1.37E-09	1
963	2	2.22E-27	7.77E-05	0.9999223
964	2	9.87E-26	1.23E-05	0.9999877
965	2	6.48E-16	0.5120395	0.48796052
966	2	1.70E-20	0.99748176	0.002518267
967	2	4.51E-30	7.49E-15	1
968	2	6.11E-14	9.13E-07	0.99999905
969	2	4.58E-22	1.29E-10	1
970	2	7.16E-23	4.26E-09	1
971	2	1.68E-29	4.91E-14	1
972	2	2.13E-18	5.45E-09	1
973	2	1.75E-18	6.22E-08	0.9999999
974	2	9.13E-21	3.35E-07	0.99999964
975	2	3.71E-24	9.46E-12	1
976	2	4.99E-32	9.96E-16	1
977	2	4.78E-23	5.66E-14	1
978	2	2.98E-20	2.45E-07	0.99999976
979	2	2.45E-18	4.11E-10	1
980	2	5.33E-11	0.001936242	0.99806374
981	2	4.67E-07	0.9974444	0.002555122
982	2	2.31E-10	0.91501874	0.08498132
983	2	5.23E-16	0.27515692	0.7248431
984	2	1.31E-31	1	2.12E-09
985	2	7.82E-32	1	5.35E-11
986	2	2.19E-24	0.9999999	8.09E-08
987	2	4.47E-19	1	4.71E-08
988	2	2.61E-15	1.03E-07	0.9999999
989	2	9.84E-20	4.60E-09	1
990	2	3.75E-27	5.13E-14	1
991	2	4.93E-43	5.78E-18	1
992	2	9.24E-37	1.32E-17	1
993	2	5.51E-19	4.88E-06	0.9999951
994	2	7.36E-13	1	3.92E-09
995	2	3.77E-25	1	8.35E-28
996	2	4.65E-22	1	3.39E-21
997	2	1.02E-09	0.26006177	0.73993826
998	2	2.44E-22	0.001436683	0.99856335
999	2	8.31E-17	1.58E-10	1
1000	2	7.53E-18	0.41719028	0.5828097
1001	2	1.42E-10	0.031493593	0.96850646
1002	2	6.53E-13	4.84E-13	1
1003	2	8.64E-31	1.14E-09	1
1004	2	1.62E-28	1.69E-07	0.9999999
1005	2	1.07E-25	1.12E-06	0.9999989
1006	2	0	9.19E-20	1
1007	2	1.91E-39	6.01E-17	1
1008	2	0.12736884	0.112796634	0.7598345
1009	2	1.49E-05	5.85E-05	0.99992657
1010	2	2.52E-22	1.63E-11	1
1011	2	1.14E-17	1.39E-09	1
1012	2	5.92E-17	4.51E-10	1
1013	2	0	7.87E-24	1
1014	2	3.60E-18	2.48E-09	1
1015	2	7.28E-11	0.000498901	0.9995011
1016	2	2.20E-18	2.61E-10	1
1017	2	2.03E-29	4.88E-19	1
1018	2	9.93E-27	8.96E-15	1
1019	2	1.56E-20	6.14E-13	1
1020	2	7.14E-23	2.65E-16	1
1021	2	6.35E-13	0.00010752	0.9998925
1022	2	4.69E-39	1.13E-12	1
1023	2	6.42E-09	0.93429315	0.06570687
1024	2	4.84E-31	0.002203095	0.9977969
1025	2	1.71E-24	9.21E-10	1
1026	2	7.57E-19	9.26E-15	1
1027	2	1.38E-16	2.65E-06	0.9999974
1028	2	1.14E-24	0.000253169	0.99974686
1029	2	4.98E-24	0.008430298	0.9915697
1030	2	3.52E-27	1.21E-06	0.9999988
1031	2	2.09E-30	4.43E-08	1
1032	2	3.15E-14	0.006954862	0.99304515
1033	2	7.52E-19	1	6.28E-14
1034	2	1.70E-17	1	1.22E-12
1035	2	1.06E-11	0.034216747	0.96578324
1036	2	2.27E-22	8.68E-18	1
1037	2	3.33E-18	7.09E-08	0.9999999
1038	2	5.26E-29	2.27E-17	1
1039	2	1.56E-21	2.06E-09	1
1040	2	2.04E-08	2.78E-10	1
1041	2	8.44E-25	6.80E-07	0.9999993
1042	2	5.52E-37	6.20E-12	1
1043	2	1.74E-25	2.40E-11	1
1044	2	7.54E-38	1.51E-19	1
1045	2	3.90E-23	1.53E-05	0.99998474
1046	2	1.99E-16	3.18E-06	0.9999968
1047	2	5.56E-16	0.001462704	0.9985373
1048	2	2.73E-09	0.0467537	0.95324624
1049	2	3.03E-12	1.23E-05	0.9999876
1050	2	2.58E-24	1.51E-18	1
1051	2	3.13E-30	2.26E-18	1
1052	2	1.63E-29	4.07E-18	1
1053	2	1.56E-20	1.47E-07	0.9999999
1054	2	9.86E-26	1.24E-11	1
1055	2	6.17E-22	2.13E-11	1
1056	2	2.92E-12	1.39E-09	1
1057	2	1.78E-18	1.40E-11	1
1058	2	1.73E-22	6.14E-14	1
1059	2	2.63E-18	2.34E-07	0.99999976
1060	2	1.26E-19	9.33E-06	0.9999907
1061	2	2.29E-16	5.11E-10	1
1062	2	8.63E-30	4.77E-20	1
1063	2	5.54E-31	6.57E-19	1
1064	2	1.49E-31	8.64E-20	1
1065	2	9.07E-31	9.55E-17	1
1066	2	6.75E-33	7.73E-05	0.99992275
1067	2	3.39E-31	5.74E-09	1
1068	2	8.46E-38	1.41E-14	1
1069	2	3.82E-32	1.09E-07	0.9999999
1070	2	3.22E-24	0.31413764	0.68586236
1071	2	1.17E-17	0.14844687	0.85155314
1072	2	3.61E-09	0.6888453	0.31115472
1073	2	9.10E-28	2.03E-10	1
1074	2	4.15E-34	9.73E-15	1
1075	2	2.40E-22	8.46E-11	1
1076	2	1.38E-20	0.97579986	0.024200132
1077	2	1.65E-35	1.85E-15	1
1078	2	1.73E-30	1.53E-17	1
1079	2	2.89E-30	1.34E-10	1
1080	2	2.50E-36	4.37E-07	0.9999995
1081	2	5.19E-29	1.56E-15	1
1082	2	1.16E-18	1	1.83E-10
1083	2	1.10E-20	3.09E-07	0.99999964
1084	2	1.03E-13	0.6325695	0.36743054
1085	2	1.01E-12	0.000510792	0.9994892
1086	2	3.56E-16	5.47E-07	0.9999994
1087	2	7.49E-25	3.58E-08	1
1088	2	2.71E-25	3.38E-11	1
1089	2	7.50E-27	8.42E-19	1
1090	2	7.98E-35	3.35E-11	1
1091	2	1.60E-30	6.71E-12	1
1092	2	1.81E-06	2.83E-06	0.99999535
1093	2	4.48E-21	1.90E-12	1
1094	2	1.03E-14	7.31E-11	1
1095	2	1.29E-15	3.58E-05	0.99996424
1096	2	3.78E-11	0.01028569	0.9897143
1097	2	3.35E-28	1.01E-17	1
1098	2	2.04E-38	1.00E-26	1
1099	2	2.00E-18	3.13E-09	1
1100	2	4.05E-36	5.74E-12	1
1101	2	3.84E-38	1.22E-19	1
1102	2	1.27E-24	0.008255987	0.991744
1103	2	1.52E-23	2.42E-05	0.9999758
1104	2	3.71E-18	0.9940094	0.005990628
1105	2	1.49E-14	0.59801006	0.40198994
1106	2	1.78E-18	2.24E-10	1
1107	2	3.05E-17	0.010985399	0.98901457
1108	2	4.94E-33	8.70E-15	1
1109	2	2.04E-26	1.08E-14	1
1110	2	2.28E-23	0.99511695	0.004883079
1111	2	3.57E-23	1.67E-06	0.99999833
1112	2	6.82E-34	0.010637424	0.98936254
1113	2	8.19E-32	5.76E-13	1
1114	2	1.38E-15	0.301499	0.698501
1115	2	6.90E-12	1	1.14E-08
1116	2	4.87E-23	0.99999213	7.90E-06
1117	2	2.88E-29	0.001046364	0.9989536
1118	2	5.36E-21	0.06105113	0.9389489
1119	2	1.85E-25	2.11E-09	1
1120	2	1.08E-24	0.04326289	0.9567371
1121	2	9.40E-22	1	7.67E-10
1122	2	4.37E-18	0.9999888	1.12E-05
1123	2	1.06E-25	0.99995005	4.99E-05
1124	2	4.86E-16	0.999995	5.01E-06
1125	2	7.02E-18	0.1775957	0.8224043
1126	2	3.66E-33	0.9451582	0.05484183
1127	2	1.92E-27	0.003566116	0.99643385
1128	2	3.17E-25	1	3.40E-11
1129	2	1.77E-15	0.67611223	0.3238878
1130	2	2.49E-12	0.9613509	0.03864904
1131	2	2.39E-20	0.99999666	3.37E-06
1132	2	1.28E-26	1	4.94E-16
1133	2	3.17E-22	0.9981756	0.00182436
1134	2	2.63E-17	0.38930482	0.6106952
1135	2	8.31E-18	0.94667894	0.05332105
1136	2	1.24E-21	0.002983018	0.997017
1137	2	4.91E-36	1	1.97E-09
1138	2	1.42E-32	0.99967766	0.000322311
1139	2	5.08E-26	2.67E-07	0.99999976
1140	2	1.05E-25	3.16E-05	0.9999684
1141	2	1.45E-33	1	1.63E-09
1142	2	8.15E-28	0.9993906	0.000609393
1143	2	1.81E-25	0.89671123	0.103288755
1144	2	1.12E-13	0.9999987	1.32E-06
1145	2	1.93E-25	4.74E-07	0.9999995
1146	2	2.21E-24	0.9954781	0.004521951
1147	2	3.50E-26	0.999689	0.000311022
1148	2	3.46E-28	0.000189572	0.9998104
1149	2	6.91E-28	9.86E-06	0.9999901
1150	2	2.95E-22	0.000226616	0.99977344
1151	2	3.01E-23	0.9999968	3.17E-06
1152	2	6.80E-27	3.14E-05	0.99996865
1153	2	2.61E-21	0.004035984	0.99596405
1154	2	6.37E-28	0.9999981	1.85E-06
1155	2	3.30E-28	1	5.15E-08
1156	2	2.20E-26	1.77E-05	0.99998224
1157	2	3.81E-34	0.101612434	0.8983876
1158	2	5.49E-28	0.000320864	0.9996792
1159	2	5.98E-20	0.99260616	0.007393818
1160	2	1.36E-24	7.45E-07	0.9999993
1161	2	4.16E-17	0.99312663	0.00687333
1162	2	5.48E-15	1	5.79E-10
1163	2	1.16E-39	0.7180383	0.28196174
1164	2	4.77E-29	0.1937089	0.8062911
1165	2	1.28E-20	0.25490254	0.74509746
1166	2	3.39E-24	3.40E-06	0.99999654
1167	2	2.34E-14	0.37204164	0.62795836
1168	2	1.18E-14	0.9369296	0.063070394
1169	2	5.44E-19	6.34E-06	0.9999937
1170	2	9.36E-21	2.18E-06	0.99999785
1171	2	2.09E-21	0.001449213	0.9985507
1172	2	1.80E-38	0.000530483	0.9994696
1173	2	2.93E-36	0.002913126	0.99708694
1174	2	5.91E-25	5.37E-05	0.99994636
1175	2	3.36E-24	0.000598342	0.9994017
1176	2	7.67E-22	0.58080304	0.419197
1177	2	2.28E-22	0.1887899	0.81121016
1178	2	4.57E-22	5.68E-06	0.9999943
1179	2	1.63E-26	0.001078016	0.998922
1180	2	5.56E-16	0.003297631	0.9967024
1181	2	5.21E-18	0.12275183	0.8772481
1182	2	7.77E-26	0.002930769	0.9970693
1183	2	9.28E-21	0.000730104	0.9992699
1184	2	5.80E-19	0.000867929	0.9991321
1185	2	4.42E-15	0.04138396	0.958616
1186	2	1.35E-30	5.00E-10	1
1187	2	5.16E-33	4.75E-11	1
1188	2	8.82E-26	5.53E-07	0.9999994
1189	2	9.62E-25	1.99E-09	1
1190	2	3.66E-30	7.56E-09	1
1191	2	1.68E-27	0.009831017	0.99016905
1192	2	4.18E-23	2.56E-07	0.99999976
1193	2	5.20E-21	0.99999964	2.99E-07
1194	2	4.72E-18	0.50639886	0.4936012
1195	2	2.05E-19	0.9999957	4.35E-06
1196	2	6.06E-26	1	9.05E-09
1197	2	3.73E-19	0.000121884	0.99987805
1198	2	9.81E-21	0.078700446	0.9212995
1199	2	1.82E-18	0.98554486	0.014455174
1200	2	6.47E-18	1.02E-05	0.99998987
1201	2	1.07E-17	9.71E-06	0.99999034
1202	2	1.14E-15	0.99355525	0.006444749
1203	2	2.63E-25	2.58E-10	1
1204	2	1.74E-21	1	1.13E-10
1205	2	1.33E-27	2.12E-09	1
1206	2	3.75E-30	7.76E-09	1
1207	2	8.32E-32	1.55E-14	1
1208	2	3.05E-33	1.29E-14	1
1209	2	2.37E-26	5.19E-05	0.99994814
1210	2	5.20E-22	9.77E-08	0.9999999
1211	2	5.72E-22	1.77E-06	0.9999982
1212	2	1.50E-18	0.4871704	0.5128296
1213	2	4.55E-22	0.000485542	0.99951446
1214	2	5.12E-22	3.54E-06	0.9999964
1215	2	2.08E-13	0.9355119	0.064488046
1216	2	1.08E-17	0.8457305	0.15426946
1217	2	3.38E-24	0.9998703	0.000129681
1218	2	1.01E-18	0.99723923	0.002760806
1219	2	2.29E-18	2.99E-05	0.9999701
1220	2	1.08E-17	0.005614171	0.99438584
1221	2	8.31E-17	0.000111245	0.9998888
1222	2	1.40E-20	0.00017304	0.99982697
1223	2	6.23E-23	6.14E-07	0.9999994
1224	2	9.78E-20	0.000206132	0.9997938
1225	2	1.63E-25	4.71E-08	1
1226	2	1.76E-16	0.08518046	0.91481954
1227	2	2.52E-12	0.9999994	6.30E-07
1228	2	7.52E-23	1.80E-10	1
1229	2	7.68E-30	3.42E-11	1
1230	2	1.59E-32	3.18E-14	1
1231	2	2.98E-27	6.54E-10	1
1232	2	9.19E-26	0.000532833	0.9994672
1233	2	2.37E-33	0.9999193	8.07E-05
1234	2	3.79E-29	1	7.28E-09
1235	2	1.04E-21	1	1.01E-08
1236	2	4.20E-14	0.9994332	0.000566796
1237	2	5.53E-28	1	2.07E-16
1238	2	2.70E-16	0.05720745	0.94279253
1239	2	1.97E-21	0.8694788	0.13052118
1240	2	6.54E-21	0.99581593	0.004184083
1241	2	2.79E-26	0.000393148	0.9996069
1242	2	5.67E-34	7.07E-14	1
1243	2	2.84E-24	3.93E-11	1
1244	2	2.82E-24	0.00012634	0.99987364
1245	2	6.43E-34	2.12E-10	1
1246	2	2.13E-29	9.02E-09	1
1247	2	8.05E-20	1	1.39E-13
1248	2	1.79E-26	0.9900697	0.009930257
1249	2	9.50E-25	0.9984634	0.001536658
1250	2	5.78E-22	0.9152556	0.08474435
1251	2	4.05E-31	1	2.91E-12
1252	2	7.14E-29	1	2.11E-08
1253	2	3.31E-18	0.987933	0.012066994
1254	2	1.18E-21	2.80E-05	0.999972
1255	2	1.71E-26	3.12E-11	1
1256	2	2.95E-25	4.25E-07	0.9999995
1257	2	1.12E-29	1	1.26E-09
1258	2	2.72E-33	1	9.10E-12
1259	2	3.40E-36	9.86E-05	0.9999013
1260	2	3.08E-25	0.22330396	0.7766961
1261	2	9.03E-21	3.85E-07	0.99999964
1262	2	1.31E-20	0.011487273	0.98851275
1263	2	3.95E-28	0.82889205	0.171108
1264	2	1.07E-25	0.99999964	3.38E-07
1265	2	9.15E-29	0.0755748	0.92442524
1266	2	9.95E-30	3.25E-06	0.9999968
1267	2	6.37E-24	0.9981779	0.001822092
1268	2	6.36E-24	2.81E-05	0.999972
1269	2	4.21E-32	0.23848473	0.7615153
1270	2	2.65E-25	0.99999964	3.25E-07
1271	2	5.26E-23	0.988326	0.011674015
1272	2	3.67E-29	1.04E-10	1
1273	2	3.07E-28	2.19E-07	0.99999976
1274	2	8.90E-26	0.1592238	0.84077626
1275	2	5.35E-27	0.001902859	0.9980971
1276	2	1.81E-20	1	2.92E-08
1277	2	3.13E-31	4.86E-12	1
1278	2	5.19E-33	6.25E-12	1
1279	2	1.41E-26	5.86E-09	1
1280	2	5.68E-25	7.49E-06	0.9999925
1281	2	1.73E-32	1	1.67E-08
1282	2	1.75E-34	1	9.56E-09
1283	2	3.70E-29	5.93E-09	1
1284	2	2.94E-26	1	2.44E-11
1285	2	1.12E-27	2.18E-07	0.99999976
1286	2	1.15E-21	0.00673457	0.9932654
1287	2	7.00E-28	0.9999999	7.50E-08
1288	2	7.43E-31	1	5.19E-11
1289	2	7.00E-31	1.47E-06	0.99999857
1290	2	2.71E-31	1.15E-10	1
1291	2	3.34E-29	1.11E-05	0.9999889
1292	2	1.55E-31	0.9988187	0.001181266
1293	2	7.60E-16	0.99072343	0.00927659
1294	2	4.70E-23	0.07418904	0.92581093
1295	2	1.35E-37	3.44E-10	1
1296	2	1.49E-39	5.02E-07	0.9999995
1297	2	3.36E-35	1.32E-06	0.9999987
1298	2	6.81E-14	0.9999999	9.74E-08
1299	2	8.46E-23	0.000347133	0.99965286
1300	2	1.18E-10	0.9999994	6.33E-07
1301	2	1.68E-17	0.9999993	7.58E-07
1302	2	1.62E-16	0.99996364	3.63E-05
1303	2	2.17E-14	0.9999902	9.72E-06
1304	2	2.09E-16	1	4.46E-08
1305	2	2.56E-13	1	5.43E-09
1306	2	1.18E-13	0.99996245	3.75E-05
1307	2	1.26E-19	0.9959359	0.004064061
1308	2	9.33E-22	0.9999981	1.85E-06
1309	2	5.56E-25	0.99699557	0.003004478
1310	2	8.71E-12	0.8885343	0.11146566
1311	2	4.06E-24	0.9999386	6.13E-05
1312	2	2.22E-22	4.89E-06	0.9999951
1313	2	1.36E-21	0.000169841	0.9998301
1314	2	1.15E-19	0.99725765	0.002742398
1315	2	3.57E-21	0.9999999	1.52E-07
1316	2	2.25E-14	0.000694207	0.99930584
1317	2	1.73E-21	0.99995005	5.00E-05
1318	2	1.81E-18	0.99578106	0.004218981
1319	2	5.86E-18	0.000602824	0.99939716
1320	2	5.04E-19	1	4.35E-08
1321	2	7.44E-12	0.8053436	0.19465642
1322	2	1.02E-29	1	6.03E-09
1323	2	2.25E-29	0.29647005	0.70352995
1324	2	2.12E-27	3.34E-07	0.99999964
1325	2	1.51E-16	0.97525567	0.024744296
1326	2	5.65E-17	0.06721128	0.9327887
1327	2	7.21E-15	0.9161522	0.08384781
1328	2	2.59E-16	0.9693168	0.030683262
1329	2	2.68E-15	0.001494422	0.9985056
1330	2	3.39E-20	0.011645923	0.9883541
1331	2	4.18E-26	1.73E-12	1
1332	2	3.04E-30	0.000274563	0.9997254
1333	2	1.58E-25	1	4.47E-08
1334	2	8.03E-18	0.006184872	0.9938152
1335	2	5.41E-14	0.4684114	0.5315886
1336	2	5.67E-28	0.37797108	0.62202895
1337	2	1.25E-34	0.000863586	0.9991364
1338	2	1.27E-21	0.97811264	0.02188733
1339	2	1.17E-13	0.002868922	0.997131
1340	2	6.33E-26	1	1.36E-10
1341	2	5.41E-16	0.99999964	3.28E-07
1342	2	2.31E-14	0.2553413	0.7446587
1343	2	4.83E-28	7.21E-09	1
1344	2	0.9998541	0.000145929	7.47E-12
1345	2	0.002583674	0.9971982	0.000218103
1346	2	8.51E-06	0.12255362	0.8774379
1347	2	8.40E-15	1.13E-13	1
1348	2	0.019132534	0.21847813	0.76238936
1349	2	3.72E-08	0.116898	0.883102
1350	2	1.33E-07	0.9999896	1.02E-05
1351	2	0.9871542	0.012792365	5.35E-05
1352	2	1	1.56E-15	3.16E-28
1353	2	1	2.11E-12	1.02E-25
1354	2	9.51E-27	1	1.29E-15
1355	2	0.999943	5.69E-05	3.02E-16
1356	2	2.34E-15	1	1.74E-16
1357	2	9.23E-06	0.9999908	1.54E-12
1358	2	0.005973157	0.9940268	6.38E-13
1359	2	0.99999964	3.13E-07	7.40E-12
1360	2	1	1.27E-09	1.71E-22
1361	2	0.99991024	8.97E-05	1.13E-22
1362	2	0.9996623	0.000332896	4.92E-06
1363	2	0.9999988	1.14E-06	2.21E-11
1364	2	0.000411796	0.37246406	0.62712413
1365	2	0.038198117	0.9616971	0.000104812
1366	2	3.89E-20	1.03E-13	1
1367	2	6.56E-13	5.95E-08	1
1368	2	0.9973748	1.00E-07	0.002625086
1369	2	0.000290497	0.951368	0.04834154
1370	2	0.9956584	0.004341632	6.66E-15
1371	2	0.9451801	0.05481989	3.95E-13
1372	2	0.9999994	6.22E-07	8.51E-17
1373	2	3.07E-11	1	1.55E-27
1374	2	6.00E-10	1	3.95E-20
1375	2	2.67E-05	0.9999733	2.99E-14
1376	2	1	4.29E-14	4.46E-18
1377	2	0.7519535	0.24804647	9.06E-10
1378	2	0.000159302	0.9998338	6.86E-06
1379	2	0.05434858	0.9456487	2.64E-06
1380	2	0.9993119	0.000683648	4.43E-06
1381	2	1	1.09E-11	1.30E-12
1382	2	1	2.16E-13	6.40E-23
1383	2	1	1.35E-08	6.27E-21
1384	2	0.9999975	2.53E-06	1.19E-12
1385	2	0.022872252	0.9771277	2.44E-08
1386	2	1	4.26E-09	2.51E-16
1387	2	0.99381363	0.00074817	0.005438212
1388	2	0.7479629	0.000757618	0.25127947
1389	2	1	5.29E-09	7.06E-13
1390	2	0.9999875	1.25E-05	1.22E-13
1391	2	1	2.39E-10	1.36E-11
1392	2	0.9979808	0.00201924	4.24E-11
1393	2	0.001177565	0.9988224	3.55E-16
1394	2	2.59E-10	1	1.21E-11
1395	2	3.42E-13	0.9936753	0.006324635
1396	2	3.74E-15	1	8.13E-28
1397	2	0.998686	0.001314001	2.50E-09
1398	2	2.53E-20	1	2.10E-14
1399	2	5.08E-06	0.9999949	9.54E-10
1400	2	0.9935428	0.001118508	0.00533871
1401	2	6.71E-13	2.36E-13	1
1402	2	0.76559	0.14813013	0.08627989
1403	2	1	2.71E-13	1.11E-17
1404	2	1	4.02E-19	4.03E-26
1405	2	1	4.04E-16	1.24E-21
1406	2	1	1.71E-11	6.87E-13
1407	2	0.9999989	2.45E-09	1.13E-06
1408	2	0.94380003	0.056200016	5.44E-19
1409	2	4.82E-08	0.9999999	1.62E-08
1410	2	0.003545966	0.24463017	0.7518238
1411	2	0.000100033	0.98963517	0.01026476
1412	2	0.9988193	8.98E-08	0.001180528
1413	2	1	2.46E-09	2.62E-10
1414	2	0.99999905	9.83E-07	7.20E-17
1415	2	0.010530827	0.9894684	8.02E-07
1416	2	1	2.09E-08	2.78E-15
1417	2	5.25E-12	0.9999939	6.12E-06
1418	2	0.00021159	0.99978846	8.90E-09
1419	2	4.00E-06	0.9664589	0.033537142
1420	2	0.91610944	0.08389061	2.49E-10
1421	2	1	2.14E-09	1.47E-09
1422	2	1	2.00E-14	8.14E-10
1423	2	0.9999474	6.42E-14	5.25E-05
1424	2	1	1.67E-13	2.85E-11
1425	2	1	1.95E-17	3.52E-21
1426	2	1	3.34E-17	1.32E-24
1427	2	0.9999629	1.11E-07	3.69E-05
1428	2	1	1.60E-19	7.02E-26
1429	2	0.9673593	0.000593677	0.032047067
1430	2	0.9999949	5.10E-06	3.85E-13
1431	2	0.078181125	0.92181885	3.33E-14
1432	2	0.96287584	0.037124116	4.83E-08
1433	2	0.9961259	0.003773508	0.000100602
1434	2	0.15515701	0.7870028	0.057840116
1435	2	0.70681393	0.002468313	0.29071775
1436	2	0.9999993	1.33E-07	6.51E-07
1437	2	0.9999957	3.34E-07	3.98E-06
1438	2	0.9999982	1.76E-06	4.47E-21
1439	2	1.42E-09	1	1.28E-11
1440	2	2.84E-12	1	2.41E-19
1441	2	2.30E-06	0.99997425	2.34E-05
1442	2	0.99999976	2.52E-07	2.11E-16
1443	2	1	3.55E-18	3.85E-25
1444	2	1	9.70E-13	3.90E-13
1445	2	0.9999999	8.44E-08	1.02E-20
1446	2	1	2.04E-20	4.59E-23
1447	2	1	1.68E-16	1.59E-18
1448	2	1	1.22E-14	3.12E-22
1449	2	1	4.08E-15	4.31E-25
1450	2	1	5.66E-20	5.59E-29
1451	2	1	6.66E-16	6.30E-26
1452	2	0.9999535	4.65E-05	1.05E-18
1453	2	0.039109763	0.96089023	1.38E-14
1454	2	0.98502445	0.014975618	5.45E-09
1455	2	1	7.86E-13	5.12E-16
1456	2	0.9999999	1.72E-07	1.91E-12
1457	2	0.9839856	0.016014375	1.16E-09
1458	2	0.7058361	0.29414248	2.14E-05
1459	2	0.9999988	2.48E-07	9.18E-07
1460	2	0.998767	0.0009233	0.000309723
1461	2	1.93E-05	0.9999807	2.66E-21
1462	2	1.73E-05	0.9999827	3.55E-14
1463	2	0.92020196	0.044809397	0.034988634
1464	2	1.28E-06	0.9999987	8.67E-11
1465	2	0.86699855	0.13300134	1.41E-07
1466	2	0.99999833	1.72E-06	1.96E-10
1467	2	1	5.72E-15	1.84E-32
1468	2	1	3.22E-22	6.40E-32
1469	2	1	3.36E-19	2.31E-30
1470	2	1	6.17E-16	7.11E-28
1471	2	1	5.91E-16	6.33E-30
1472	2	1	1.18E-17	1.41E-29
1473	2	0.74417603	0.25582394	3.84E-15
1474	2	1	2.79E-20	4.27E-35
1475	2	0.9999839	1.61E-05	1.16E-14
1476	2	1	5.59E-13	8.02E-21
1477	2	1	3.26E-08	1.79E-12
1478	2	0.9999999	6.00E-08	2.06E-08
1479	2	0.99999404	4.46E-06	1.54E-06
1480	2	0.55454385	0.44545615	1.62E-11
1481	2	0.99908304	0.000916948	1.27E-12
1482	2	0.99999976	1.02E-07	1.14E-07
1483	2	0.99787045	0.002129565	5.13E-09
1484	2	0.9330135	0.06698253	3.90E-06
1485	2	1.87E-12	1	1.85E-19
1486	2	0.005231494	0.9947685	1.14E-11
1487	2	0.9996101	0.000389845	1.89E-08
1488	2	5.47E-16	1	2.16E-19
1489	2	0.006513089	0.99348325	3.60E-06
1490	2	5.67E-07	0.9999994	8.12E-12
1491	2	1	2.20E-13	8.89E-19
1492	2	1	5.37E-16	6.64E-29
1493	2	1	3.36E-17	1.41E-29
1494	2	1	2.76E-19	1.01E-30
1495	2	1	3.78E-17	2.67E-30
1496	2	1	4.15E-14	1.78E-25
1497	2	1	2.39E-15	6.48E-29
1498	2	1	2.23E-19	2.51E-35
1499	2	1	1.01E-08	6.82E-16
1500	2	3.55E-06	0.9999964	1.07E-23
1501	2	0.9999896	1.04E-05	1.30E-13
1502	2	0.9997806	0.000219444	2.64E-13
1503	2	0.48471236	0.5152876	1.11E-12
1504	2	0.10195523	0.7135162	0.1845286
1505	2	8.16E-07	0.9999964	2.75E-06
1506	2	0.0018801	0.9981199	1.63E-11
1507	2	0.9999542	4.58E-05	8.74E-09
1508	2	0.9955048	0.004490189	5.01E-06
1509	2	0.011098442	0.98836833	0.000533237
1510	2	0.010754159	0.8616358	0.12761004
1511	2	4.19E-05	0.99995816	9.19E-22
1512	2	0.7946627	0.20533718	5.45E-08
1513	2	2.43E-14	1	1.02E-12
1514	2	6.70E-06	0.9999933	7.65E-10
1515	2	3.86E-11	1	8.20E-16
1516	2	9.43E-18	1	1.48E-18
1517	2	0.37942287	0.62057716	1.60E-12
1518	2	1	5.39E-13	2.26E-23
1519	2	0.99999833	1.62E-06	1.94E-21
1520	2	0.9999989	1.04E-06	2.48E-21
1521	2	0.007750793	0.9922462	3.02E-06
1522	2	0.9999633	3.67E-05	3.36E-21
1523	2	0.99999964	3.16E-07	1.54E-22
1524	2	0.83355784	0.16644214	1.04E-22
1525	2	0.00010622	0.9998934	3.09E-07
1526	2	0.8102137	0.18975815	2.82E-05
1527	2	0.05453259	0.9454675	2.25E-13
1528	2	0.000375989	0.999624	1.56E-10
1529	2	1.05E-08	1	6.66E-09
1530	2	2.55E-07	0.99999976	5.19E-18
1531	2	2.04E-07	0.99999976	2.58E-25
1532	2	0.99999595	4.01E-06	1.28E-18
1533	2	1.34E-05	0.99998665	1.53E-13
1534	2	0.004856434	0.99513185	1.18E-05
1535	2	0.000448247	0.99954563	6.03E-06
1536	2	0.37380236	0.003812951	0.6223846
1537	2	0.9999988	1.19E-06	5.79E-08
1538	2	0.000221953	0.99898595	0.00079212
1539	2	0.35800207	0.000120134	0.64187783
1540	2	0.83190864	0.053414732	0.11467661
1541	2	3.54E-07	3.14E-05	0.9999682
1542	2	1	7.55E-10	2.44E-08
1543	2	1	8.08E-15	1.00E-19
1544	2	0.9991898	0.000810198	6.43E-27
1545	2	0.7383737	0.26162633	1.94E-26
1546	2	0.964813	0.035186972	1.76E-17
1547	2	0.96276575	0.03723423	1.05E-18
1548	2	0.9986268	0.001373225	2.07E-21
1549	2	5.09E-12	1	2.07E-27
1550	2	0.9999676	3.25E-05	2.82E-13
1551	2	0.9957415	0.00425856	1.39E-09
1552	2	0.98488206	0.000789632	0.01432822
1553	2	0.022738887	7.78E-09	0.9772611
1554	2	0.999519	0.000480064	9.07E-07
1555	2	3.12E-06	0.9999969	1.11E-09
1556	2	1.09E-07	0.9999999	3.77E-08
1557	2	8.74E-15	1	7.91E-17
1558	2	1.25E-08	1	8.12E-19
1559	2	0.001284819	0.99871516	6.33E-16
1560	2	0.99982846	1.96E-07	0.000171309
1561	2	5.34E-05	0.9999466	2.79E-10
1562	2	6.14E-11	0.97191125	0.028088767
1563	2	0.008628497	0.5714527	0.4199188
1564	2	1	2.03E-10	3.12E-09
1565	2	0.99997306	1.91E-05	7.83E-06
1566	2	0.9904536	2.18E-08	0.00954647
1567	2	4.14E-07	1.92E-07	0.9999994
1568	2	7.70E-11	1.83E-06	0.9999982
1569	2	4.57E-11	7.92E-08	0.9999999
1570	2	0.9958274	0.004172564	2.82E-21
1571	2	0.9979018	0.002098235	1.72E-21
1572	2	0.9998853	0.00011466	2.88E-20
1573	2	1	3.69E-13	5.73E-22
1574	2	0.99999905	9.17E-07	7.30E-15
1575	2	1	4.90E-17	1.52E-19
1576	2	0.9997507	0.000249275	7.49E-10
1577	2	0.9999466	5.34E-05	6.13E-09
1578	2	1	7.13E-09	3.28E-09
1579	2	0.99985707	0.000106128	3.68E-05
1580	2	0.92339414	0.076605916	6.15E-14
1581	2	5.34E-07	0.9999988	6.88E-07
1582	2	7.43E-10	0.62028044	0.37971953
1583	2	1.32E-13	1	9.68E-09
1584	2	1.03E-07	0.9999999	2.01E-16
1585	2	0.001553712	0.99844533	9.98E-07
1586	2	1	2.32E-14	3.84E-20
1587	2	0.9753866	0.002633224	0.021980228
1588	2	4.33E-05	0.9999567	1.44E-12
1589	2	1.46E-06	0.99999857	1.93E-09
1590	2	3.49E-07	0.9948887	0.005110975
1591	2	0.9984351	0.001367566	0.000197371
1592	2	1.72E-06	0.021433331	0.9785649
1593	2	8.25E-09	0.000377485	0.99962246
1594	2	0.99926966	0.000727199	3.16E-06
1595	2	0.99993515	6.48E-05	2.91E-08
1596	2	0.073830135	0.92616993	2.91E-11
1597	2	0.7307162	0.26902515	0.00025859
1598	2	1	5.55E-09	4.37E-13
1599	2	0.97820413	0.021636602	0.000159288
1600	2	0.00941918	0.9318166	0.058764283
1601	2	0.9938491	0.00615055	3.38E-07
1602	2	0.06870161	0.9312648	3.36E-05
1603	2	0.5121751	0.48782495	1.25E-13
1604	2	0.99998903	1.10E-05	2.90E-16
1605	2	1.33E-12	1	2.15E-14
1606	2	3.25E-07	0.99999964	4.87E-08
1607	2	0.9599246	0.040075395	2.06E-13
1608	2	0.011110331	0.9123722	0.07651745
1609	2	7.27E-09	0.054643102	0.94535685
1610	2	1.41E-18	2.99E-07	0.99999964
1611	2	9.11E-08	1.17E-06	0.9999987
1612	2	0.9875945	0.012361873	4.36E-05
1613	2	2.69E-08	1	1.74E-14
1614	2	7.85E-10	1	6.63E-13
1615	2	1.43E-05	0.99993503	5.07E-05
1616	2	0.8962585	0.103740215	1.36E-06
1617	2	0.9997507	0.000249313	2.47E-15
1618	2	0.9833438	0.016656198	6.14E-14
1619	2	0.9888446	0.01115537	1.52E-11
1620	2	0.800618	0.19938187	9.50E-08
1621	2	0.7126036	0.28739637	2.33E-09
1622	2	0.999838	0.000161996	3.94E-12
1623	2	0.99999416	5.63E-06	2.88E-07
1624	2	0.9988662	0.00109769	3.61E-05
1625	2	0.003536685	0.996463	3.78E-07
1626	2	0.99997985	2.02E-05	7.63E-14
1627	2	1	5.49E-11	2.13E-19
1628	2	9.69E-05	0.9999031	8.28E-17
1629	2	2.12E-05	0.9999788	9.85E-14
1630	2	6.98E-05	0.99993014	2.11E-09
1631	2	1.74E-13	1	3.41E-18
1632	2	0.028887438	0.97111255	2.06E-08
1633	2	0.000219442	0.9644773	0.03530321
1634	2	2.31E-13	1.80E-12	1
1635	2	5.78E-07	1.13E-13	0.9999994
1636	2	1	3.63E-12	3.24E-10
1637	2	0.18004021	0.81995976	1.27E-12
1638	2	0.2777637	0.72223634	1.70E-11
1639	2	0.18622549	0.8113526	0.002421871
1640	2	1.52E-12	1	1.35E-18
1641	2	0.999928	7.20E-05	3.07E-11
1642	2	1	1.25E-14	8.07E-28
1643	2	0.9982153	0.001784663	5.27E-18
1644	2	0.021650713	0.9783464	2.86E-06
1645	2	1	1.04E-11	9.01E-18
1646	2	0.016682718	0.8924342	0.09088307
1647	2	1	3.87E-08	1.68E-14
1648	2	0.9999509	4.92E-05	1.64E-12
1649	2	0.000949755	0.000471401	0.9985789
1650	2	0.13674618	0.8563838	0.006870077
1651	2	5.63E-14	1	1.68E-27
1652	2	1	3.97E-14	1.18E-18
1653	2	1	2.76E-09	7.16E-17
1654	2	1	5.95E-08	5.16E-12
1655	2	1	1.11E-11	7.20E-27
1656	2	1	1.11E-08	1.45E-21
1657	2	1	1.61E-10	1.92E-20
1658	2	0.97258025	0.027419664	5.43E-20
1659	2	2.36E-20	1	5.40E-14
1660	2	2.75E-07	0.99999964	4.51E-08
1661	2	1	4.42E-08	5.12E-11
1662	2	1	5.15E-10	2.57E-08
1663	2	1	4.39E-11	4.78E-13
1664	2	1	4.78E-17	4.41E-15
1665	2	1	3.72E-18	2.81E-17
1666	2	0.99071795	0.009282061	2.39E-08
1667	2	0.9999975	2.50E-06	1.71E-13
1668	2	1	8.02E-11	1.11E-16
1669	2	0.9999995	5.09E-07	4.76E-18
1670	2	1	7.56E-12	5.53E-23
1671	2	1	1.43E-11	2.42E-21
1672	2	0.9999981	1.95E-06	1.30E-17
1673	2	1	3.59E-17	1.74E-21
1674	2	0.99999976	1.80E-07	4.81E-13
1675	2	0.9950616	2.54E-05	0.004913017
1676	2	0.020200718	0.9797968	2.43E-06
1677	2	0.11896937	0.8807091	0.000321501
1678	2	0.015492574	0.98297393	0.001533511
1679	2	1.09E-06	0.9999989	4.86E-12
1680	2	0.9996419	0.000358118	1.27E-15
1681	2	0.9626324	0.03736762	4.61E-09
1682	2	0.9995541	0.000445888	2.37E-17
1683	2	1	9.73E-11	3.73E-20
1684	2	1	7.59E-10	1.71E-21
1685	2	1	1.00E-13	1.12E-21
1686	2	2.48E-16	1	3.42E-11
1687	2	1.43E-11	1	6.78E-09
1688	2	0.99992967	7.04E-05	5.57E-10
1689	2	1	1.04E-09	3.58E-20
1690	2	0.9999981	1.85E-06	4.25E-16
1691	2	1	1.24E-10	3.55E-10
1692	2	0.9972114	0.001388724	0.001399857
1693	2	0.9999999	1.14E-07	1.61E-15
1694	2	1	1.32E-16	7.64E-24
1695	2	0.99999964	3.09E-07	6.66E-10
1696	2	1	8.16E-09	6.37E-11
1697	2	1	3.58E-11	1.35E-13
1698	2	0.9999999	8.05E-08	5.77E-15
1699	2	1	1.42E-10	6.83E-25
1700	2	1	1.40E-16	6.96E-26
1701	2	1	3.03E-18	1.23E-26
1702	2	2.91E-05	5.42E-06	0.99996555
1703	2	2.78E-06	0.001258063	0.9987392
1704	2	1	4.44E-13	6.51E-14
1705	2	8.91E-14	9.97E-06	0.99999
1706	2	0.000137183	0.04042832	0.95943457
1707	2	2.77E-05	0.99997234	4.91E-13
1708	2	1.51E-06	0.99999845	4.15E-12
1709	2	0.31831113	0.1121318	0.5695571
1710	2	0.1844583	0.8155417	4.51E-13
1711	2	0.999997	3.04E-06	5.85E-22
1712	2	0.9999945	5.53E-06	1.07E-14
1713	2	5.83E-12	1	2.21E-09
1714	2	1	7.99E-10	4.77E-09
1715	2	1.27E-13	1	1.03E-13
1716	2	1.20E-14	1	1.80E-23
1717	2	7.31E-14	1	3.84E-25
1718	2	9.22E-10	1	4.51E-25
1719	2	8.74E-12	1	9.89E-10
1720	2	3.28E-14	0.8759566	0.124043375
1721	2	5.22E-05	0.96765167	0.03229616
1722	2	0.034702905	0.9554898	0.009807303
1723	2	2.92E-05	0.99184144	0.008129349
1724	2	0.99152714	0.001697624	0.00677535
1725	2	1	1.76E-15	5.33E-20
1726	2	0.001400782	0.000759941	0.9978393
1727	2	0.007823495	0.99208176	9.47E-05
1728	2	0.99999833	1.71E-06	9.21E-17
1729	2	1	1.03E-10	4.01E-16
1730	2	1	1.89E-15	9.30E-20
1731	2	1	1.18E-14	4.92E-16
1732	2	0.9994355	0.000560683	3.83E-06
1733	2	0.90201825	0.09798166	1.57E-07
1734	2	0.098025404	0.8982512	0.003723402
1735	2	1	2.17E-15	1.93E-24
1736	2	5.18E-07	0.9999995	3.75E-10
1737	2	0.000290368	0.99970967	1.93E-15
1738	2	0.00575531	0.99424464	9.74E-08
1739	2	5.65E-05	0.001913735	0.99802977
1740	2	0.5116798	0.48812014	0.000200048
1741	2	0.99995804	4.20E-05	3.41E-20
1742	2	0.002641452	0.9973585	2.02E-12
1743	2	1.86E-12	1	1.92E-13
1744	2	1.04E-15	1	5.45E-27
1745	2	0.9854095	0.014590433	4.55E-13
1746	2	9.38E-18	1	6.58E-32
1747	2	7.29E-15	1	3.76E-22
1748	2	2.75E-05	0.99997246	1.37E-14
1749	2	9.04E-09	2.39E-07	0.99999976
1750	2	0.001497276	0.90620303	0.09229972
1751	2	0.27023196	0.7292941	0.000473848
1752	2	0.734087	0.265908	4.95E-06
1753	2	0.001535614	0.79991364	0.19855069
1754	2	0.0323276	0.9417779	0.02589444
1755	2	1	4.61E-10	3.53E-13
1756	2	0.001418531	0.001735232	0.99684626
1757	2	0.99999964	1.53E-07	2.01E-07
1758	2	1	2.76E-11	1.52E-11
1759	2	1	4.33E-15	2.34E-15
1760	2	1	1.05E-14	4.37E-17
1761	2	1	2.22E-09	5.68E-11
1762	2	0.9982774	0.001722635	4.74E-12
1763	2	0.9990392	0.00096086	6.13E-13
1764	2	0.20604442	0.79395527	3.24E-07
1765	2	0.36186516	0.63813484	3.64E-08
1766	2	0.98417836	0.015821643	2.65E-13
1767	2	0.99979526	0.000204732	1.51E-15
1768	2	0.9994099	0.000590114	5.25E-12
1769	2	0.002442741	0.9975556	1.61E-06
1770	2	7.17E-19	1	1.87E-23
1771	2	5.72E-14	1	5.93E-18
1772	2	4.34E-07	0.9999995	3.36E-13
1773	2	2.16E-14	1	1.58E-11
1774	2	0.000781366	0.13777058	0.86144805
1775	2	0.004632268	9.51E-08	0.99536765
1776	2	2.89E-05	1.34E-12	0.99997103
1777	2	1.04E-08	1.47E-12	1
1778	2	5.37E-11	2.04E-15	1
1779	2	0.9998629	4.74E-05	8.98E-05
1780	2	0.06803816	0.93184114	0.000120768
1781	2	1.74E-05	0.99060374	0.009378875
1782	2	0.9897714	0.009813335	0.00041525
1783	2	8.89E-14	1	1.48E-11
1784	2	0.9968935	5.99E-08	0.003106291
1785	2	0.9951379	0.000129054	0.004733108
1786	2	0.99937075	6.68E-09	0.000629249
1787	2	1	6.14E-10	2.79E-11
1788	2	0.9999999	1.62E-07	2.05E-16
1789	2	0.9999994	6.23E-07	1.70E-16
1790	2	0.99999726	2.76E-06	1.60E-19
1791	2	1	6.29E-11	2.90E-21
1792	2	0.9999845	1.56E-05	2.49E-15
1793	2	9.27E-12	1	9.41E-10
1794	2	0.7475164	0.25248358	5.81E-09
1795	2	0.99668926	0.003283375	2.75E-05
1796	2	0.97119516	0.028103488	0.000701413
1797	2	0.00015196	0.04368718	0.9561609
1798	2	0.2293647	0.7705841	5.12E-05
1799	2	0.9577517	0.042248294	2.85E-09
1800	2	0.71116936	0.2877848	0.00104582
1801	2	2.02E-14	1	3.45E-13
1802	2	1.56E-13	0.99999833	1.68E-06
1803	2	0.27310103	0.72689897	6.72E-14
1804	2	5.31E-14	4.47E-17	1
1805	2	6.59E-05	5.51E-05	0.999879
1806	2	8.89E-05	8.54E-14	0.99991107
1807	2	2.87E-07	2.36E-11	0.99999976
1808	2	0.99999857	1.46E-06	7.69E-11
1809	2	0.92887133	0.07112821	3.89E-07
1810	2	0.044858567	0.001348454	0.9537929
1811	2	2.57E-05	8.02E-08	0.99997413
1812	2	0.99952984	5.08E-09	0.000470159
1813	2	0.9984028	0.001597233	2.80E-16
1814	2	0.00057134	2.51E-09	0.9994287
1815	2	0.001646428	3.29E-11	0.9983536
1816	2	1	9.13E-10	5.78E-11
1817	2	1	3.49E-11	1.04E-17
1818	2	0.21921496	0.025154727	0.75563025
1819	2	0.9999999	1.48E-07	3.82E-13
1820	2	9.36E-09	1	7.85E-17
1821	2	1	3.09E-13	1.83E-21
1822	2	1.11E-09	1	2.04E-18
1823	2	0.9996319	0.00036808	3.79E-15
1824	2	0.2860843	0.71388155	3.41E-05
1825	2	1.97E-06	0.030117488	0.9698805
1826	2	0.00036472	0.9996352	2.88E-10
1827	2	0.99926144	0.000738507	1.84E-09
1828	2	0.99999344	2.05E-08	6.53E-06
1829	2	2.22E-12	0.79738134	0.20261861
1830	2	2.70E-16	8.27E-12	1
1831	2	1	9.03E-21	1.16E-25
1832	2	5.25E-10	1.07E-06	0.9999989
1833	2	0.9998642	1.69E-07	0.000135615
1834	2	0.000232302	7.15E-08	0.9997676
1835	2	0.9897976	0.010059878	0.000142578
1836	2	0.99998784	1.22E-05	2.34E-11
1837	2	0.9909486	0.000320544	0.00873084
1838	2	0.9097446	4.77E-08	0.09025535
1839	2	0.9999982	6.84E-11	1.80E-06
1840	2	1	1.63E-11	1.56E-11
1841	2	1	2.01E-15	7.90E-22
1842	2	1	2.53E-12	2.30E-10
1843	2	1	1.27E-09	2.99E-09
1844	2	0.99978584	0.000214144	1.39E-12
1845	2	1	1.44E-15	1.48E-27
1846	2	0.99999833	1.65E-06	1.18E-11
1847	2	0.9999994	5.78E-07	7.37E-14
1848	2	2.96E-09	1	5.46E-13
1849	2	2.45E-07	0.99999976	1.82E-08
1850	2	1	2.29E-14	1.76E-22
1851	2	0.9906238	0.009351799	2.44E-05
1852	2	0.9654331	0.034566812	9.22E-10
1853	2	0.99898046	0.001007827	1.16E-05
1854	2	0.9992866	0.000597538	0.00011592
1855	2	0.3210516	0.6789484	9.63E-16
1856	2	5.36E-05	0.99994636	1.76E-18
1857	2	0.99999595	4.03E-06	9.56E-15
1858	2	0.000106024	0.07183233	0.9280616
1859	2	1	3.94E-19	2.98E-28
1860	2	0.000874268	0.000195188	0.9989305
1861	2	0.9996412	1.37E-05	0.000345164
1862	2	0.9962559	3.71E-05	0.003707107
1863	2	0.9999994	5.63E-07	4.12E-13
1864	2	0.99998796	1.21E-05	2.78E-11
1865	2	0.9997135	2.13E-06	0.000284343
1866	2	0.99971217	5.70E-06	0.00028211
1867	2	1	1.73E-16	3.13E-18
1868	2	1	1.44E-17	3.29E-27
1869	2	1	5.99E-14	6.86E-19
1870	2	1	1.30E-10	2.32E-20
1871	2	0.9999918	8.20E-06	2.44E-16
1872	2	0.99997747	2.25E-05	8.96E-21
1873	2	1	1.15E-11	7.56E-30
1874	2	0.9982492	0.001750907	1.20E-12
1875	2	0.9999999	1.14E-07	1.25E-18
1876	2	0.9999925	7.55E-06	5.97E-13
1877	2	0.14692724	0.85248184	0.000590967
1878	2	0.996702	0.003297851	1.58E-07
1879	2	0.9999646	3.54E-05	4.16E-11
1880	2	0.9999981	1.92E-06	2.72E-16
1881	2	1	8.05E-09	9.89E-14
1882	2	0.9999987	1.37E-06	4.66E-10
1883	2	0.9996393	0.000360766	8.72E-12
1884	2	2.19E-13	1	9.58E-18
1885	2	0.99809533	0.001904644	1.07E-15
1886	2	0.9999994	5.39E-07	2.45E-19
1887	2	0.42587614	0.5741238	1.30E-20
1888	2	1	4.44E-13	8.21E-28
1889	2	0.9724034	0.027596656	6.34E-09
1890	2	2.20E-13	0.9473834	0.05261668
1891	2	0.001044927	0.998926	2.91E-05
1892	2	0.82830024	0.17169975	2.26E-11
1893	2	0.9999827	1.73E-05	8.86E-13
1894	2	0.9999895	1.05E-05	2.70E-13
1895	2	0.9994479	0.000546028	6.09E-06
1896	2	0.9999807	6.41E-09	1.94E-05
1897	2	1	4.59E-12	1.79E-12
1898	2	1	4.20E-14	4.66E-16
1899	2	1	7.41E-10	4.16E-22
1900	2	1	3.02E-19	1.96E-24
1901	2	1	4.98E-15	6.23E-19
1902	2	1	4.23E-14	1.32E-22
1903	2	1	6.78E-18	1.38E-32
1904	2	0.99935466	0.000645313	1.01E-19
1905	2	0.9999949	5.12E-06	5.01E-12
1906	2	1	2.84E-10	4.45E-12
1907	2	0.9992501	0.000749872	4.01E-08
1908	2	0.000256124	0.9997439	7.23E-11
1909	2	1.12E-06	0.9999981	7.79E-07
1910	2	0.110987276	0.88901275	8.83E-10
1911	2	0.6140684	0.38593164	1.16E-08
1912	2	0.9904378	0.009562227	1.88E-10
1913	2	1	1.91E-09	1.76E-15
1914	2	1	5.49E-11	3.47E-17
1915	2	0.13417903	0.865821	4.05E-10
1916	2	0.9992136	0.000458195	0.000328221
1917	2	0.9999999	8.54E-08	1.82E-10
1918	2	5.14E-10	0.9999999	1.24E-07
1919	2	0.000503508	0.99949646	1.04E-12
1920	2	0.007448926	0.9925511	6.15E-14
1921	2	1.93E-13	1	1.66E-10
1922	2	3.01E-05	0.99996996	7.98E-13
1923	2	0.034852196	0.9651478	3.86E-18
1924	2	3.15E-05	0.9999685	2.26E-17
1925	2	0.000914984	0.99908507	3.03E-10
1926	2	0.06264722	0.89294916	0.044403624
1927	2	1.19E-09	0.9999999	8.49E-08
1928	2	0.9795706	0.020429414	3.67E-12
1929	2	1	1.64E-18	3.18E-24
1930	2	1	7.58E-19	2.24E-23
1931	2	1	2.44E-13	1.08E-24
1932	2	1	5.99E-13	2.03E-21
1933	2	1	3.14E-14	3.18E-21
1934	2	0.046652272	0.24691087	0.7064368
1935	2	0.9999691	3.09E-05	2.48E-11
1936	2	0.9991227	0.000848216	2.91E-05
1937	2	0.011963296	0.98803663	1.73E-09
1938	2	1.26E-09	1	3.95E-19
1939	2	0.109787956	0.89021206	6.40E-11
1940	2	0.9988238	0.001175832	3.43E-07
1941	2	0.99980897	0.000140239	5.08E-05
1942	2	1	6.37E-10	6.36E-09
1943	2	0.99999976	2.45E-07	5.39E-13
1944	2	0.008991002	0.99100906	3.62E-11
1945	2	0.9784565	0.021538682	4.79E-06
1946	2	0.9713273	0.028665602	7.07E-06
1947	2	0.6372719	0.36234775	0.000380349
1948	2	1	1.92E-10	3.95E-20
1949	2	0.9865846	0.012151282	0.001264225
1950	2	1.57E-10	0.007789325	0.9922106
1951	2	1.64E-06	0.99999833	4.13E-10
1952	2	4.79E-06	0.9999709	2.44E-05
1953	2	0.000668561	0.17806472	0.8212667
1954	2	0.039658014	0.9603415	4.88E-07
1955	2	3.72E-05	0.9999628	1.11E-15
1956	2	5.91E-07	0.9999994	3.59E-12
1957	2	4.64E-06	0.99330527	0.006690062
1958	2	1	6.38E-13	5.68E-24
1959	2	2.55E-25	1	5.05E-18
1960	2	1.16E-18	1	3.94E-18
1961	2	1	2.31E-09	8.42E-17
1962	2	1	6.09E-15	5.31E-20
1963	2	1	8.42E-09	9.82E-11
1964	2	1	1.66E-08	5.81E-08
1965	2	1	5.38E-09	3.54E-11
1966	2	0.99984264	1.55E-05	0.000141805
1967	2	3.89E-14	6.20E-10	1
1968	2	1	6.49E-09	1.93E-17
1969	2	0.9191847	0.08081538	1.30E-11
1970	2	0.010162191	0.98983777	9.89E-12
1971	2	2.36E-07	0.99999976	6.19E-17
1972	2	1.21E-05	0.99998784	5.73E-13
1973	2	0.030642536	0.19795667	0.77140075
1974	2	0.85789007	0.000150315	0.14195955
1975	2	0.9999474	2.64E-06	5.00E-05
1976	2	1	1.48E-08	3.03E-11
1977	2	0.9999484	5.16E-05	1.58E-13
1978	2	0.99969935	0.000300615	7.77E-11
1979	2	1.42E-06	0.99999857	5.04E-12
1980	2	0.000125845	0.9998741	2.01E-12
1981	2	0.99995196	4.80E-05	1.41E-13
1982	2	1	1.78E-08	3.68E-08
1983	2	4.66E-17	1	3.66E-20
1984	2	0.028371297	0.9716287	7.35E-09
1985	2	0.9968406	2.37E-05	0.003135672
1986	2	0.99994075	5.91E-05	1.22E-07
1987	2	0.9992539	0.000746079	4.09E-17
1988	2	0.9266596	0.07334043	4.23E-17
1989	2	7.78E-07	0.99999917	3.71E-19
1990	2	1.18E-09	0.99916244	0.000837631
1991	2	0.005198847	0.9941796	0.000621574
1992	2	0.002245566	0.9896485	0.008105974
1993	2	0.99952996	0.000468758	1.33E-06
1994	2	1	8.03E-13	2.68E-15
1995	2	1	1.41E-09	7.24E-09
1996	2	0.88449144	0.025004176	0.09050438
1997	2	0.9998822	0.000117749	6.43E-11
1998	2	0.99999416	5.85E-06	2.27E-21
[truncated: 37,393 more rows]
