# Supplementary material for: A multi-class classification algorithm based on hematoxylin-eosin staining for neoadjuvant therapy in rectal cancer: a retrospective study
Source: PeerJ. 2023 Jun 12;11:e15408. doi: 10.7717/peerj.15408 (PMC10269576; doi:10.7717/peerj.15408)
Supplement: Supplemental Information 6 [file peerj-11-15408-s006.zip]

Archive with 4 entries (4 files):
- 5fold_train.py
- dataloader_bag.py
- model.py
- Utils.py
