# Supplementary material for: A multi-class classification algorithm based on hematoxylin-eosin staining for neoadjuvant therapy in rectal cancer: a retrospective study
Source: PeerJ. 2023 Jun 12;11:e15408. doi: 10.7717/peerj.15408 (PMC10269576; doi:10.7717/peerj.15408)
Supplement: Supplemental Information 6 [file peerj-11-15408-s006.zip › 5fold_train.py]

from torch.utils.tensorboard import SummaryWriter
import torch, os, random, glob, json, datetime, itertools
import torch.optim as optim
import matplotlib.pyplot as plt
import pandas as pd
from sklearn.model_selection import KFold
import numpy as np
import torch.nn as nn
from torch.optim import lr_scheduler
from torchvision import  transforms
import torch.nn.functional as F
from dataloader_bag import TrainDataset_Fold_Bag, TestDataset,TrainDataset_Fold_titles,TestDataset_titles,TrainDataset_Fold_titles_3cla
from model_wyh_new import my_resnet_10x,my_regnet,my_resnet_10x_new,my_resnet_20x,my_resnet_40x
from model import AttentionSlide_MultiBatch
from Utils_wyh import train_model, make_folder_list, pinyin, val_slide, make_folder_list_slide,make_folder_list_slide_3
from torch.backends import cudnn as cudnn
from tqdm import tqdm
from PIL import ImageFile
from model_wyh import mobile_net
ImageFile.LOAD_TRUNCATED_IMAGES = True
random.seed(0)


plt.ion()   # interactive mode

now = datetime.datetime.now()
current_timestamp = now.strftime('%m-%d-%H_%M')

cudnn.benchmark = True
# log_dir = "Logs/Tumor_PCR/"+current_timestamp
log_dir = "Logs/Rectal/"+current_timestamp

device = torch.device("cuda:0" if torch.cuda.is_available() else "cpu")

#############修改这里的bag_size,文件地址###############
# data_dir = 'F:/CQ_Tiles_Normalized'
data_dir = ''

batchsize = 32


epoch = 20
norm_mean = [0.5, 0.5, 0.5]
norm_std = [0.5, 0.5, 0.5]

if not os.path.exists('Checkpoint'):
    os.makedirs('Checkpoint')

data_transforms = {
    'train': transforms.Compose([
        transforms.RandomHorizontalFlip(),
        transforms.RandomVerticalFlip(),
        transforms.ColorJitter(brightness=0.1, contrast=0.1, saturation=0.1, hue=0.1),
        transforms.Resize((256,256)),
        transforms.ToTensor(),
        transforms.Normalize(norm_mean, norm_std)
    ]),
    'val': transforms.Compose([
        transforms.Resize((256,256)),
        transforms.ToTensor(),
        # transforms.CenterCrop(224),
        transforms.Normalize(norm_mean, norm_std)
    ]),
}


brca_slide_folder  = glob.glob(data_dir+'/pCR/*')
wild_slide_folder  = glob.glob(data_dir+'/non_pCR/*')
gr_slide_folder = glob.glob(data_dir+'/GR/*')


kf_wild = KFold(n_splits=5, shuffle=True, random_state=0).split(wild_slide_folder)
kf_brca = KFold(n_splits=5, shuffle=True, random_state=0).split(brca_slide_folder)
kf_gr = KFold(n_splits=5, shuffle=True, random_state=0).split(gr_slide_folder)

# kf_brca_name = KFold(n_splits=5, shuffle=True, random_state=0).split(pinyin_name)
 


#Slide
print('Training: Split by Slide\n')
# print('bag_size: ', bag_size)
k_fold = 0
for wild, brca, gr in zip(kf_wild, kf_brca, kf_gr):
    if len(os.listdir('Val_list')) < 15:
        train_folder, val_folder = make_folder_list_slide_3(wild, brca, gr, wild_slide_folder, brca_slide_folder,gr_slide_folder, k_fold)
    else:
        train_file = 'Val_list'+str(k_fold)+'.json'
        with open(train_file, 'r') as f:
            train_folder = json.load(f)

        val_file = 'Val_list'+str(k_fold)+'.json'
        with open(val_file, 'r') as f:
            val_folder = json.load(f)
    image_datasets = {'train': TrainDataset_Fold_titles_3cla(train_folder, data_transforms['train'],ratio=1), 'val': TrainDataset_Fold_titles_3cla(val_folder, data_transforms['val'], )}
   
    dataloaders = {x: torch.utils.data.DataLoader(image_datasets[x], batch_size=batchsize, shuffle=True, drop_last = True) for x in ['train', 'val']}
    dataset_sizes = {x: len(image_datasets[x]) for x in ['train', 'val']}

    # model_ft = resnet_fc_svm()
    model_ft = my_resnet_40x()
    # model_ft = mobile_net()

    # model_ft.load_state_dict(torch.load(Checkpoint_path,map_location=device))
    # for param in model_ft.resnet.parameters():
    #     param.requires_grad = True
    model_ft = model_ft.to(device)
    criterion = nn.CrossEntropyLoss()
   
   
    # weights_dict = torch.load(model_weight_path,map_location=device)
    # ##删除classifier的权重
    # load_weights_dict = {k: v for k, v in weights_dict.items()
    #                         if model_ft.state_dict()[k].numel() == v.numel()}
    # model_ft.load_state_dict(load_weights_dict, strict=False)
    

    #是否冻结参数
    for param in model_ft.parameters():
            param.requires_grad = True

    params = [p for p in model_ft.parameters() if p.requires_grad]

    

    optimizer_ft = optim.Adam(
                                params, 
                                lr=0.001,
                                )
    
    exp_lr_scheduler = optim.lr_scheduler.StepLR(optimizer_ft,step_size=5,gamma=0.1)

    # optimizer_ft = optim.Adam(model_ft.parameters(), lr=0.00001)

    writer = SummaryWriter(log_dir+'/'+str(k_fold))
    model_ft = train_model(model_ft, criterion, optimizer_ft, dataloaders, dataset_sizes, epoch, writer,exp_lr_scheduler)

    torch.save(model_ft.state_dict(), os.path.join('Checkpoint', 'regnet_fold' + str(k_fold) + '.pt'))
    # val_slide(model_ft, val_folder, data_transforms['val'], k_fold, batchsize, bag_size)
    k_fold += 1
    # print('bag_size: ', bag_size)
    print(k_fold)
    print('Slide validation\n')
    non_pcr = 0
    gr = 0
    pcr = 0
    wsi_Tclass = []
    prob_allslide_mean = []
    wsi_Preds = []

    # wild_wrong = 0
    # brca_wrong = 0
    # wild_total_tile = 0
    # brca_total_tile = 0
    # wild_correct_tile = 0
    # brca_correct_tile = 0
    val_folder_ = list(itertools.chain.from_iterable(val_folder))
    for wsi in val_folder_:
        pred_aggregate = []
        prob_aggregate = []
      
        bag_image_dataset = TestDataset_titles(wsi, data_transforms['val'],ratio=1)
        bag_image_dataloader = torch.utils.data.DataLoader(bag_image_dataset, batch_size=batchsize, shuffle=False, drop_last = True) 
      
        model_ft.eval()
        with torch.no_grad():
            for bag_image in bag_image_dataloader:
                bag_image = bag_image.to(device)
                outputs, preds = model_ft(bag_image)
                outputs = outputs.cpu().numpy()
                prob_aggregate.append(outputs)

                preds = preds.cpu().numpy()
                pred_aggregate.append(preds)

    #     if 'non-' not in wsi:
    #         total = len(bag_image_dataset)
    #         correct = total - np.sum(pred_aggregate)
    #         wild_total_tile += total
    #         wild_correct_tile += correct
    #     else:
    #         total = len(bag_image_dataset)
    #         correct = np.sum(pred_aggregate)
    #         brca_total_tile += total
    #         brca_correct_tile += correct
    # print(k_fold)
    # print('non_total:',wild_total_tile, 'non_correct:',wild_correct_tile, 'pcr_total:',brca_total_tile,'pcr_total:', brca_correct_tile)
    # print((wild_correct_tile + brca_correct_tile)/(wild_total_tile+brca_total_tile))


        if 'non_pCR' in wsi:
            non_pcr += 1
            pred_aggregate_ = list(itertools.chain.from_iterable(pred_aggregate))
            slide_result = np.mean(pred_aggregate_)
            wsi_Tclass.append(2)          
            
        elif 'GR' in wsi:
            gr += 1
            pred_aggregate_ = list(itertools.chain.from_iterable(pred_aggregate))
            slide_result = np.mean(pred_aggregate_)
            wsi_Tclass.append(1)
            
        else:
            pcr += 1
            wsi_Tclass.append(0)

        prob_aggregate = list(itertools.chain.from_iterable(prob_aggregate))
        prob_slide_mean = np.mean(prob_aggregate,axis=0)

        prob_allslide_mean.append(prob_slide_mean.tolist())

    # print('fold: ',k_fold, 'wild: ',wild, 'brca: ',brca, 'wild_wrong: ',wild_wrong, 'brca_wrong: ', brca_wrong)
    np_prob = np.array(prob_allslide_mean)
    np_wsi = np.array(wsi_Tclass)

    pd_prob = pd.DataFrame({'True_class': np_wsi, 'probability0': np_prob[:,0],'probability1': np_prob[:,1], 'probability2': np_prob[:,2]}, columns=['True_class', 'probability0','probability1','probability2'])
    
    pd_prob.to_csv('./probs_output/prob.csv'.format(k_fold))
