# Supplementary material for: A multi-class classification algorithm based on hematoxylin-eosin staining for neoadjuvant therapy in rectal cancer: a retrospective study
Source: PeerJ. 2023 Jun 12;11:e15408. doi: 10.7717/peerj.15408 (PMC10269576; doi:10.7717/peerj.15408)
Supplement: Supplemental Information 6 [file peerj-11-15408-s006.zip › dataloader_bag.py]

import numpy as np
from sympy import Idx
from torch.utils.data import Dataset, DataLoader
import os, glob, torch, random, itertools
from PIL import Image
from PIL import ImageFile
ImageFile.LOAD_TRUNCATED_IMAGES = True

class TrainDataset_Bag(Dataset):
    def __init__(self, file_dir, transform, bag_size):
        bg_list = glob.glob(file_dir+"/NPCR/*/*.jpg")
        tumor_list = glob.glob(file_dir+"/PCR/*/*.jpg")
        random.shuffle(bg_list)
        random.shuffle(tumor_list)
        bg_list_chunks = [bg_list[x:x+bag_size] for x in range(0, len(bg_list)-bag_size, bag_size)]
        tumor_list_chunks = [tumor_list[x:x+bag_size] for x in range(0, len(tumor_list)-bag_size, bag_size)]
        self.list_chunks = tumor_list_chunks + bg_list_chunks
        random.shuffle(self.list_chunks)
        self.transform = transform
        self.bag_size = bag_size

    def __len__(self):
        return len(self.list_chunks)

    def __getitem__(self, idx):
        file_chunk = self.list_chunks[idx]
        bag_image = torch.zeros(self.bag_size, 3, 256, 256)
        wsi_type = 1 if 'PCR' in file_chunk[0] else 0
        # print(len(file_chunk))
        for num in range(self.bag_size):
            file_name = self.list_chunks[idx][num]
            # print(file_name)
            image = Image.open(file_name)
            image = self.transform(image)
            bag_image[num,:,:,:] = image
        return bag_image, wsi_type

class TrainDataset_Fold_Bag(Dataset):
    def __init__(self, file_dirs, transform, bag_size, ratio = 1):
        wild_list_=[]
        for file_dir in file_dirs[0]:
            pic_list = glob.glob(file_dir+"/*.jpg")
            random.shuffle(pic_list)
            wild_list_.append(pic_list)
        wild_list = list(itertools.chain.from_iterable(wild_list_))
        brca_list_=[]
        for file_dir in file_dirs[1]:
            pic_list = glob.glob(file_dir+"/*.jpg")
            random.shuffle(pic_list)
            brca_list_.append(pic_list)
        brca_list = list(itertools.chain.from_iterable(brca_list_))
        # random.shuffle(wild_list)
        # random.shuffle(brca_list)
        wild_list_chunks = [wild_list[x:x+bag_size] for x in range(0, len(wild_list)-bag_size, bag_size)]
        brca_list_chunks = [brca_list[x:x+bag_size] for x in range(0, len(brca_list)-bag_size, bag_size)]
        self.list_chunks = brca_list_chunks + wild_list_chunks
        # random.shuffle(self.list_chunks)
        self.transform = transform
        self.bag_size = bag_size
        self.list_chunks = self.list_chunks[:int(len(self.list_chunks)*ratio)]
        # print('length',len(self.list_chunks))

    def __len__(self):
        return len(self.list_chunks)

    def __getitem__(self, idx):
        file_chunk = self.list_chunks[idx]
        bag_image = torch.zeros(self.bag_size, 3, 256, 256)
        wsi_type = 0 if 'non-' in file_chunk[0] else 1
        # print(len(file_chunk))
        for num in range(len(self.list_chunks[idx])):
            file_name = self.list_chunks[idx][num]
            # print(file_name)
            image = Image.open(file_name)
            image = self.transform(image)
            bag_image[num,:,:,:] = image
        return bag_image, wsi_type


class TrainDataset_Fold_titles(Dataset):
    def __init__(self, file_dirs, transform,  ratio = 1):
        wild_list_=[]
        for file_dir in file_dirs[0]:
            pic_list = glob.glob(file_dir+"/*.jpg")
            #将一个列表中的元素打乱顺序
            count = len(pic_list)
            prob = 100/count

            random.shuffle(pic_list)
            
            pic_list_selected = []
            for jpg in pic_list:
                
                
                if(random.random()<prob):
                    pic_list_selected.append(jpg)

            wild_list_.append(pic_list_selected)
        wild_list = list(itertools.chain.from_iterable(wild_list_))


        brca_list_=[]
        for file_dir in file_dirs[1]:
            pic_list = glob.glob(file_dir+"/*.jpg")
            random.shuffle(pic_list)
            brca_list_.append(pic_list)
        brca_list = list(itertools.chain.from_iterable(brca_list_))

        self.list_all = brca_list + wild_list
        self.list_all = self.list_all[:int(len(self.list_all)*ratio)]
        # self.batch_size = batch_size
        self.transform = transform
        
        # print('length',len(self.list_chunks))

    def __len__(self):
        return len(self.list_all)

    def __getitem__(self, idx):
        file_chunk = self.list_all[idx]
        # titles_all = len(self.list_all)
        
        wsi_type = 1 if 'non' in file_chunk else 0
        # print(len(file_chunk))
        
        title_image = torch.zeros(1,3, 224, 224)
        file_name = self.list_all[idx]
        # print(file_name)
        image = Image.open(file_name)
        image = self.transform(image)

        title_image[:,:,:,:] = image
        return title_image, wsi_type

class TrainDataset_Fold_titles_3cla(Dataset):
    def __init__(self, file_dirs, transform,  ratio = 1):
        wild_list_=[]
        for file_dir in file_dirs[0]:
            pic_list = glob.glob(file_dir+"/*.jpg")
            #将一个列表中的元素打乱顺序
            random.shuffle(pic_list)
            wild_list_.append(pic_list)
        wild_list = list(itertools.chain.from_iterable(wild_list_))

        brca_list_=[]
        for file_dir in file_dirs[1]:
            pic_list = glob.glob(file_dir+"/*.jpg")
            random.shuffle(pic_list)
            brca_list_.append(pic_list)
        brca_list = list(itertools.chain.from_iterable(brca_list_))

        gr_list_=[]
        for file_dir in file_dirs[2]:
            pic_list = glob.glob(file_dir+"/*.jpg")

            count = len(pic_list)
            prob =1000/count
            random.shuffle(pic_list)

            pic_list_selected = []
            for jpg in pic_list:
                
                
                if(random.random()<prob):
                    pic_list_selected.append(jpg)

            gr_list_.append(pic_list_selected)
        gr_list = list(itertools.chain.from_iterable(gr_list_))

        self.list_all = brca_list + wild_list +gr_list
        self.list_all = self.list_all[:int(len(self.list_all)*ratio)]
        self.transform = transform      
    def __len__(self):
        return len(self.list_all)
    def __getitem__(self, idx):
        file_chunk = self.list_all[idx]
        # titles_all = len(self.list_all)
        if 'non' in file_chunk:
            wsi_type = 2
        elif 'GR' in file_chunk:
            wsi_type = 1
        else:
            wsi_type = 0
        title_image = torch.zeros( 1,3, 256, 256)
        file_name = self.list_all[idx]
        # print(file_name)
        image = Image.open(file_name)
        image = self.transform(image)
        title_image[:,:,:,:] = image
        return title_image, wsi_type

class TrainDataset_Fold_titles_4cla(Dataset):
    def __init__(self, file_dirs, transform,  ratio = 1):
        TRG0_list_=[]
        for file_dir in file_dirs[0]:
            pic_list = glob.glob(file_dir+"/*.jpg")
            #将一个列表中的元素打乱顺序
            random.shuffle(pic_list)
            TRG0_list_.append(pic_list)
        
        
        TRG0_list = list(itertools.chain.from_iterable(TRG0_list_))

        TRG1_list_=[]
        for file_dir in file_dirs[1]:
            pic_list = glob.glob(file_dir+"/*.jpg")
            random.shuffle(pic_list)
            TRG1_list_.append(pic_list)
        TRG1_list = list(itertools.chain.from_iterable(TRG1_list_))

        TRG2_list_=[]
        for file_dir in file_dirs[2]:
            pic_list = glob.glob(file_dir+"/*.jpg")
            random.shuffle(pic_list)
            TRG2_list_.append(pic_list)
        TRG2_list = list(itertools.chain.from_iterable(TRG2_list_))

        TRG3_list_=[]
        for file_dir in file_dirs[3]:
            pic_list = glob.glob(file_dir+"/*.jpg")
            random.shuffle(pic_list)
            TRG3_list_.append(pic_list)
        TRG3_list = list(itertools.chain.from_iterable(TRG3_list_))

        self.list_all = TRG0_list + TRG1_list +TRG2_list+TRG3_list
        self.list_all = self.list_all[:int(len(self.list_all)*ratio)]
        self.transform = transform      
    def __len__(self):
        return len(self.list_all)
    def __getitem__(self, idx):
        file_chunk = self.list_all[idx]
        # titles_all = len(self.list_all)
        if 'TRG_0' in file_chunk:
            wsi_type = 0
        elif 'TRG_1' in file_chunk:
            wsi_type = 1
        elif 'TRG_2' in file_chunk:
            wsi_type = 2
        else:
            wsi_type = 3
        title_image = torch.zeros(1, 3, 256, 256)
        file_name = self.list_all[idx]
        # print(file_name)
        image = Image.open(file_name)
        image = self.transform(image)
        title_image[:,:,:,:] = image
        return title_image, wsi_type


class TrainDataset_Fold_titles_2cla(Dataset):
    def __init__(self, file_dirs, transform,  ratio = 1):
        pcr_list_=[]
        for file_dir in file_dirs[0]:
            # print(file_dir)
            #将一个列表中的元素打乱顺序
            # random.shuffle(file_dir)
            pcr_list_.append(file_dir)
        # TRG0_list = list(itertools.chain.from_iterable(TRG0_list_))

        non_pcr_list_=[]
        for file_dir in file_dirs[1]:
            # pic_list = glob.glob(file_dir+"/*.jpg")
            # random.shuffle(file_dir)
            non_pcr_list_.append(file_dir)
        # TRG1_list = list(itertools.chain.from_iterable(TRG1_list_))

        

        self.list_all = pcr_list_ + non_pcr_list_ 
        self.list_all = self.list_all[:int(len(self.list_all)*ratio)]
        self.transform = transform      
    def __len__(self):
        return len(self.list_all)
    def __getitem__(self, idx):
        file_chunk = self.list_all[idx]
        # titles_all = len(self.list_all)
        if 'non' in file_chunk:
            wsi_type = 1
        
        else:
            wsi_type = 0
        title_image = torch.zeros(1, 3, 256, 256)
        file_name = self.list_all[idx]
        # print(file_name)
        image = Image.open(file_name)
        image = self.transform(image)
        title_image[:,:,:,:] = image
        return title_image, wsi_type

class TestDataset_load_titles(Dataset):
    def __init__(self, wsi_dir, transform,ratio = 1):
        list_all_ =[]
        
        for title_dir in wsi_dir:

        # pic_list = glob.glob(self.wsi_dir+'/*.jpg')
            list_all_.append(title_dir)

        self.list_all = list_all_
        self.list_all = self.list_all[:int(len(self.list_all)*ratio)]

        # random.shuffle(pic_list)
        # self.list_chunks = [pic_list[x:x+bag_size] for x in range(0, len(pic_list)-bag_size, bag_size)]
        # random.shuffle(self.list_chunks)
        self.transform = transform

    def __len__(self):
        return len(self.list_all)

    def __getitem__(self, idx):
        
        bag_image = torch.zeros(1, 3, 256, 256)

        file_name = self.list_all[idx]
        image = Image.open(file_name)
        image = self.transform(image)
        bag_image[:,:,:,:] = image
        return bag_image


class TestDataset_titles(Dataset):
    def __init__(self, wsi_dir, transform,ratio = 1):
        list_all=[]
        self.wsi_dir = wsi_dir
        
        pic_list = glob.glob(self.wsi_dir+'/*.jpg')

        list_all.append(pic_list)
        # self.list_all = list(itertools.chain.from_iterable(list_all_))
        self.list_all = self.list_all[:int(len(self.list_all)*ratio)]

        # random.shuffle(pic_list)
        # self.list_chunks = [pic_list[x:x+bag_size] for x in range(0, len(pic_list)-bag_size, bag_size)]
        # random.shuffle(self.list_chunks)
        self.transform = transform

    def __len__(self):
        return len(self.list_all)

    def __getitem__(self, idx):
        
        bag_image = torch.zeros(1, 3, 256, 256)

        file_name = self.list_all[idx]
        image = Image.open(file_name)
        image = self.transform(image)
        bag_image[:,:,:,:] = image
        return bag_image


class TestDataset_titles_before(Dataset):
    def __init__(self, wsi_dir, transform,ratio = 1):
        list_all_ =[]

        self.wsi_dir = wsi_dir
        
        pic_list = glob.glob(self.wsi_dir+'/*.jpg')

        list_all_.append(pic_list)
        self.list_all = list(itertools.chain.from_iterable(list_all_))
        self.list_all = self.list_all[:int(len(self.list_all)*ratio)]

        # random.shuffle(pic_list)
        # self.list_chunks = [pic_list[x:x+bag_size] for x in range(0, len(pic_list)-bag_size, bag_size)]
        # random.shuffle(self.list_chunks)
        self.transform = transform

    def __len__(self):
        return len(self.list_all)

    def __getitem__(self, idx):
        
        bag_image = torch.zeros(1, 3, 224, 224)

        file_name = self.list_all[idx]
        image = Image.open(file_name)
        image = self.transform(image)
        bag_image[:,:,:,:] = image
        return bag_image


class TestDataset(Dataset):
    def __init__(self, wsi_dir, transform, bag_size):
        self.wsi_dir = wsi_dir
        self.bag_size = bag_size
        pic_list = glob.glob(self.wsi_dir+'/*.jpg')
        # random.shuffle(pic_list)
        self.list_chunks = [pic_list[x:x+bag_size] for x in range(0, len(pic_list)-bag_size, bag_size)]
        # random.shuffle(self.list_chunks)
        self.transform = transform

    def __len__(self):
        return len(self.list_chunks)

    def __getitem__(self, idx):
        bag_image = torch.zeros(self.bag_size, 3, 256, 256)
        for num in range(self.bag_size):
            file_name = self.list_chunks[idx][num]
            image = Image.open(file_name)
            image = self.transform(image)
            bag_image[num,:,:,:] = image
        return bag_image

class ValDataset(Dataset):
    def __init__(self, file_dirs, transform, bag_size):
        wild_list_=[]
        for file_dir in file_dirs[0]:
            wild_list_.append(glob.glob(file_dir+"/*.jpg"))
        wild_list = list(itertools.chain.from_iterable(wild_list_))
        brca_list_=[]
        for file_dir in file_dirs[1]:
            brca_list_.append(glob.glob(file_dir+"/*.jpg"))
        brca_list = list(itertools.chain.from_iterable(brca_list_))
        random.shuffle(wild_list)
        random.shuffle(brca_list)
        wild_list_chunks = [wild_list[x:x+bag_size] for x in range(0, len(wild_list)-bag_size, bag_size)]
        brca_list_chunks = [brca_list[x:x+bag_size] for x in range(0, len(brca_list)-bag_size, bag_size)]
        self.list_chunks = wild_list_chunks + brca_list_chunks
        random.shuffle(self.list_chunks)
        self.transform = transform
        self.bag_size = bag_size
        print('length',len(self.list_chunks))

    def __len__(self):
        return len(self.list_chunks)

    def __getitem__(self, idx):
        file_chunk = self.list_chunks[idx]
        bag_image = torch.zeros(self.bag_size, 3, 256, 256)
        wsi_type = 1 if 'PCR' in file_chunk[0] else 0
        # print(len(file_chunk))
        for num in range(len(self.list_chunks[idx])):
            file_name = self.list_chunks[idx][num]
            # print(file_name)
            image = Image.open(file_name)
            image = self.transform(image)
            bag_image[num,:,:,:] = image
        return bag_image, wsi_type
