# Supplementary material for: A multi-class classification algorithm based on hematoxylin-eosin staining for neoadjuvant therapy in rectal cancer: a retrospective study
Source: PeerJ. 2023 Jun 12;11:e15408. doi: 10.7717/peerj.15408 (PMC10269576; doi:10.7717/peerj.15408)
Supplement: Supplemental Information 6 [file peerj-11-15408-s006.zip › model.py]

import numpy as np
from regex import R
from sklearn import linear_model
from sklearn.semi_supervised import SelfTrainingClassifier
# from sympy import N
import torch.nn as nn
from torchvision import datasets, models, transforms
import os, torchvision, torch
import torch.nn.functional as F
from cvt import CvT
from model_regnet import create_regnet


device = torch.device("cuda:0" if torch.cuda.is_available() else "cpu")


class my_resnet_4class(nn.Module):
    def __init__(self):
        super(my_resnet_4class, self).__init__()
        
        self.K = 1024
        self.L = 256
        self.N = 4

        self.my_net = models.resnet34(pretrained=True)
        # for param in self.my_net.parameters():
        #     param.requires_grad = False
        # self.drop = nn.Dropout()
        self.num_features = self.my_net.fc.in_features
        # # out = self.drop(F.relu(self.fc1(h)))
        self.my_net.fc = nn.Linear(self.num_features,self.K)
        
        self.fc_drop = nn.Sequential(
    
            nn.Linear(self.K,self.L),
            nn.Tanh(),
            nn.Linear(self.L,self.N),
            
        )
 
    def forward(self, x):
        x = x.view(x.shape[0],3,256,256)

        out = self.my_net(x)
        out = self.fc_drop(out)
        out = out.view(x.shape[0],-1)
       
        Y_prob=F.softmax(out,dim=1)

        Y_prob = Y_prob.squeeze()

        _, Y_hat = torch.max(Y_prob, 1)
        return Y_prob,Y_hat


class my_resnet_10x(nn.Module):
    def __init__(self):
        super(my_resnet_10x, self).__init__()
        
        self.K = 256
        # self.L = 256
        # self.M = 64
        self.N = 3

        self.my_net = models.resnet50(pretrained=True)
        # for param in self.my_net.parameters():
        #     param.requires_grad = False
        # self.drop = nn.Dropout()
        self.num_features = self.my_net.fc.in_features
        # # out = self.drop(F.relu(self.fc1(h)))
        self.my_net.fc = nn.Linear(self.num_features,self.K)
        # self.num_features_all = self.K*3
        self.fc_drop = nn.Sequential(
            
            nn.Tanh(),
            # nn.Dropout(p = 0.25),
            # nn.Linear(self.K, self.L),
            # nn.Tanh(),
            # # nn.Dropout(),
            nn.Linear(self.K,self.N),
            # # nn.Tanh(),
            # nn.Linear(self.M,self.N)
        )

        # self.pre_weight = torch.load(model_weight_path,map_location=device)
        
        # ##删除classifier 的权重
        # # self.pre_dict = {k :v for k,v in self.pre_weight.items() if self.my_net.state_dict()[k].numel() == v.numel()}

        # self.my_net.load_state_dict(self.pre_weight,strict=False) 

 
    def forward(self, x):
        x = x.view(x.shape[0],3,224,224)

        out = self.my_net(x)
        out = self.fc_drop(out)
        out = out.view(x.shape[0],-1)
       
        Y_prob=F.softmax(out,dim=1)

        Y_prob = Y_prob.squeeze()

        _, Y_hat = torch.max(Y_prob, 1)
        return Y_prob,Y_hat

class my_resnet_10x_new(nn.Module):
    def __init__(self):
        super(my_resnet_10x_new, self).__init__()
        
        self.K = 1024
        self.L = 256
        # self.M = 64
        self.N = 3

        self.my_net = models.resnet50(pretrained=True)
        # for param in self.my_net.parameters():
        #     param.requires_grad = False
        # self.drop = nn.Dropout()
        self.num_features = self.my_net.fc.in_features
        # # out = self.drop(F.relu(self.fc1(h)))
        self.my_net.fc = nn.Linear(self.num_features,self.K)
        # self.num_features_all = self.K*3
        self.fc_drop = nn.Sequential(
            
            # nn.Tanh(),
            # nn.Dropout(p = 0.25),
            nn.Linear(self.K, self.L),
            # nn.Tanh(),
            # # nn.Dropout(),
            nn.Linear(self.L,self.N),
            # # nn.Tanh(),
            # nn.Linear(self.M,self.N)
        )

        # self.pre_weight = torch.load(model_weight_path,map_location=device)
        
        # ##删除classifier 的权重
        # # self.pre_dict = {k :v for k,v in self.pre_weight.items() if self.my_net.state_dict()[k].numel() == v.numel()}

        # self.my_net.load_state_dict(self.pre_weight,strict=False) 

 
    def forward(self, x):
        x = x.view(x.shape[0],3,256,256)

        out = self.my_net(x)
        out = self.fc_drop(out)
        out = out.view(x.shape[0],-1)
       
        Y_prob=F.softmax(out,dim=1)

        Y_prob = Y_prob.squeeze()

        _, Y_hat = torch.max(Y_prob, 1)
        return Y_prob,Y_hat


class my_resnet_20x(nn.Module):
    def __init__(self):
        super(my_resnet_20x, self).__init__()
        
        self.K = 1024
        self.L = 256
        self.N = 3

        self.my_net = models.resnet101(pretrained=True)
       
        self.num_features = self.my_net.fc.in_features
        
        self.my_net.fc = nn.Linear(self.num_features,self.K)

        self.fc_drop = nn.Sequential(
            nn.Tanh(),
            nn.Linear(self.K, self.L),
            nn.Tanh(),
            # # nn.Dropout(),
            nn.Linear(self.L,self.N),
            # nn.Softmax(dim=1)
        )
 
    def forward(self, x):
        x = x.view(x.shape[0],3,256,256)

        out = self.my_net(x)
        out = self.fc_drop(out)
        out = out.view(x.shape[0],-1)      
        Y_prob=F.softmax(out,dim=1)
        Y_prob = Y_prob.squeeze()

        _, Y_hat = torch.max(Y_prob, 1)
        return Y_prob,Y_hat


class my_resnet_101_before(nn.Module):
    def __init__(self):
        super(my_resnet_101_before, self).__init__()
        
        self.K = 2048
        self.L = 1024
        self.M = 512
        self.C = 128
        self.N = 3

        self.resnet = models.resnet101(pretrained=True)
        # for param in self.my_net.parameters():
        #     param.requires_grad = False
        # self.drop = nn.Dropout()
        # self.num_features = self.my_net.fc.in_features
        # # out = self.drop(F.relu(self.fc1(h)))
        self.resnet.fc = nn.Linear(2048,2048)
        # self.num_features_all = self.K*3
        self.fc_3 = nn.Sequential(

            nn.Linear(self.K, self.L),
            # nn.Tanh(),
            # nn.Dropout(p = 0.25),
            # nn.Tanh(),
            # # nn.Dropout(),
            nn.Linear(self.L,self.M),
            # nn.Tanh(),
            nn.Linear(self.M,self.C),
            # nn.Tanh(),

            nn.Linear(self.C,self.N)

        )
 
    def forward(self, x):
        x = x.view(x.shape[0],3,256,256)

        out = self.resnet(x)
        out = self.fc_3(out)
        out = out.view(x.shape[0],-1)
       
        Y_prob=F.softmax(out,dim=1)

        Y_prob = Y_prob.squeeze()

        _, Y_hat = torch.max(Y_prob, 1)
        return Y_prob,Y_hat


class my_resnet_40x(nn.Module):
    def __init__(self):
        super(my_resnet_40x, self).__init__()
        
        self.K = 1024
        self.L = 256
        # self.M = 64
        self.N = 3

        self.my_net = models.resnet101(pretrained=True)
        # for param in self.my_net.parameters():
        #     param.requires_grad = False
        # self.drop = nn.Dropout()
        self.num_features = self.my_net.fc.in_features
        # # out = self.drop(F.relu(self.fc1(h)))
        self.my_net.fc = nn.Linear(self.num_features,self.K)
        # self.num_features_all = self.K*3
        self.fc_drop = nn.Sequential(
            nn.Tanh(),
            nn.Linear(self.K,self.L),
            nn.Tanh(),
            nn.Linear(self.L,self.N),
            
        )
 
    def forward(self, x):
        x = x.view(x.shape[0],3,256,256)

        out = self.my_net(x)
        out = self.fc_drop(out)
        out = out.view(x.shape[0],-1)
       
        Y_prob=F.softmax(out,dim=1)

        Y_prob = Y_prob.squeeze()

        _, Y_hat = torch.max(Y_prob, 1)
        return Y_prob,Y_hat


weight_path  = "....pth"
                                                                        
class my_regnet(nn.Module):
    def __init__(self):
        super(my_regnet, self).__init__()
        
        self.K = 1024
        self.L = 256
        self.N = 3
        
        self.net =  create_regnet(model_name="regnety_1.6gf",num_classes=1024)

        self.pre_weight = torch.load(weight_path,map_location=device)
        
        ##删除classifier 的权重
        self.pre_dict = {k :v for k,v in self.pre_weight.items() if self.net.state_dict()[k].numel() == v.numel()}

        self.net.load_state_dict(self.pre_dict,strict=False) 
        self.fc_regnet = nn.Sequential(
           
            nn.Linear(self.K,self.L),
            nn.Tanh(),
            nn.Linear(self.L,self.N),
            
        )
   

    def forward(self, x):
        
        x = x.view(x.shape[0], 3, 256, 256)
        
        out  = self.net(x)
        # feature = H
        out = self.fc_regnet(out)
        # out = self.drop(F.relu(self.fc1(h)))
        out = out.view(x.shape[0],-1)
       
        Y_prob=F.softmax(out,dim=1)

        Y_prob = Y_prob.squeeze()

        _, Y_hat = torch.max(Y_prob, 1)
        return Y_prob,Y_hat
