# Supplementary material for: A multi-class classification algorithm based on hematoxylin-eosin staining for neoadjuvant therapy in rectal cancer: a retrospective study
Source: PeerJ. 2023 Jun 12;11:e15408. doi: 10.7717/peerj.15408 (PMC10269576; doi:10.7717/peerj.15408)
Supplement: Supplemental Information 6 [file peerj-11-15408-s006.zip › Utils.py]

import numpy as np
import torch.nn as nn
import matplotlib.pyplot as plt
import os, copy, torch, itertools, json, pypinyin
from tqdm import tqdm, trange
from torchvision.io import read_image
import torch.nn.functional as F
from dataloader_bag import TestDataset
from sklearn.metrics import accuracy_score
from PIL import ImageFile
ImageFile.LOAD_TRUNCATED_IMAGES = True

device = torch.device("cuda:0" if torch.cuda.is_available() else "cpu")

def train_model(model, criterion, optimizer, dataloaders, dataset_sizes, num_epochs, writer,scheduler, use_amp = True):
    scaler = torch.cuda.amp.GradScaler(enabled=use_amp)

    best_model_wts = copy.deepcopy(model.state_dict())
    best_acc = 0.0
    running_step = 0
    early_stopped = 0.00001
    # b = 0.5
    
    # LRs = [optimizer.param_groups[0]['lr']]

    for epoch in range(num_epochs):

        # Each epoch has a training and validation phase
        for phase in ['train','val']:
            early_times = 0
            if phase == 'train':
                model.train()  # Set model to training mode
            else:
                model.eval()   # Set model to evaluate mode

            running_loss = 0.0
            running_corrects = 0

            # Iterate over data.
            with tqdm(dataloaders[phase]) as t:
                t.set_description("Epoch = {:d}/{:d}".format(epoch, num_epochs))
                for inputs, labels in t:
                    inputs = inputs.to(device)
                    labels = labels.to(device)
                    # zero the parameter gradients
                    optimizer.zero_grad()

                    # forward
                    # track history if only in train
                    with torch.set_grad_enabled(phase == 'train'):
                        with torch.cuda.amp.autocast(enabled=use_amp):
                            # outputs, preds = model(inputs)
                            outputs, preds = model(inputs)
                            loss = criterion(outputs, labels.long())
                            # loss = (loss - b).abs() + b
                            # flood.backward()
                            # try:
                            #     outputs, preds, A = model(inputs)
                            #     loss = criterion(outputs, labels.float())
                            # except:
                            #     outputs, preds, A = model(inputs)
                            #     print("error")
                            #     print(outputs, labels)
                            writer.add_scalar(phase+'loss', loss.item(), running_step)
                            running_step += 1
                            t.set_postfix(batch_loss=loss.item())
                            # backward + optimize only if in training phase
                            if phase == 'train':
                                # scaler.scale(loss).backward()
                                scaler.scale(loss).backward()
                                scaler.step(optimizer)
                                scaler.update()
                                if loss.item() < early_stopped:
                                    early_times += 1
                    # statistics
                    running_loss += loss.item() * inputs.size(0)
                    running_corrects += torch.sum(preds == labels.data)
                    if early_times >= 10:
                        break

            epoch_loss = running_loss / dataset_sizes[phase]
            epoch_acc = running_corrects.double() / dataset_sizes[phase]

            print('{} Loss: {:.4f} Acc: {:.4f}'.format(
                phase, epoch_loss, epoch_acc))

            # deep copy the model
            if phase == 'val' and epoch_acc > best_acc:
                best_acc = epoch_acc
                best_model_wts = copy.deepcopy(model.state_dict())

        print('Optimizer learning rate : {:.7f}'.format(optimizer.param_groups[0]['lr']))
        # LRs.append(optimizer.param_groups[0]['lr'])
        print()
        # scaler.step(scheduler)
        scheduler.step()#学习率衰减
        # scaler.update()


    print('Best val Acc: {:4f}'.format(best_acc))

    # load best model weights
    model.load_state_dict(best_model_wts)
    return model

def validation(model, criterion, dataloaders, dataset_sizes, use_amp = True):

    running_step = 0
    # Each epoch has a training and validation phase
    phase = 'val'
    model.eval()   # Set model to evaluate mode

    running_loss = 0.0
    running_corrects = 0

    # Iterate over data.
    with tqdm(dataloaders) as t:
        for inputs, labels in t:
            inputs = inputs.to(device)
            labels = labels.to(device)
            with torch.set_grad_enabled(False):
                with torch.cuda.amp.autocast(enabled=use_amp):
                    outputs, preds = model(inputs)
                    loss = criterion(outputs, labels.long())
                    running_step += 1
                    t.set_postfix(batch_loss=loss.item())
            # statistics
            running_loss += loss.item() * inputs.size(0)
            running_corrects += torch.sum(preds == labels.data)

    epoch_loss = running_loss / dataset_sizes
    epoch_acc = running_corrects.double() / dataset_sizes

    print('{} Loss: {:.4f} Acc: {:.4f}'.format(
        phase, epoch_loss, epoch_acc))


def make_folder_list_slide(wild, brca, wild_slide_folder, brca_slide_folder, k_fold):
    train_wild = [wild_slide_folder[x] for x in wild[0]]
    val_wild = [wild_slide_folder[x] for x in wild[1]]
    train_brca = [brca_slide_folder[x] for x in brca[0]]
    val_brca = [brca_slide_folder[x] for x in brca[1]]
    train_folder = [train_wild, train_brca]
    val_folder = [val_wild, val_brca]
    # print(train_folder)
    # print('-----------------------')
    # print(val_folder)
    train_folder_ = list(itertools.chain.from_iterable(train_folder))
    val_folder_ = list(itertools.chain.from_iterable(val_folder))
    if not os.path.exists(''):
        os.makedirs('')
    with open(''+ str(k_fold) +'.json', 'w') as f:
        json.dump(val_folder, f)
    with open(''+ str(k_fold) +'.json', 'w') as f:
        json.dump(val_folder_, f)
    with open(''+ str(k_fold) +'.json', 'w') as ft:
        json.dump(train_folder, ft)
    
    return train_folder, val_folder


def make_folder_list_slide_3(wild, brca, gr, wild_slide_folder, brca_slide_folder,gr_slide_folder, k_fold):
    train_wild = [wild_slide_folder[x] for x in wild[0]]
    val_wild = [wild_slide_folder[x] for x in wild[1]]

    train_brca = [brca_slide_folder[x] for x in brca[0]]
    val_brca = [brca_slide_folder[x] for x in brca[1]]

    train_gr = [gr_slide_folder[x] for x in gr[0]]
    val_gr = [gr_slide_folder[x] for x in gr[1]]
    train_folder = [train_wild, train_brca,train_gr]
    val_folder = [val_wild, val_brca, val_gr]
    # print(train_folder)
    # print('-----------------------')
    # print(val_folder)
    train_folder_ = list(itertools.chain.from_iterable(train_folder))
    val_folder_ = list(itertools.chain.from_iterable(val_folder))
    if not os.path.exists(''):
        os.makedirs('')
    with open(''+ str(k_fold) +'.json', 'w') as f:
        json.dump(val_folder, f)
    with open(''+ str(k_fold) +'.json', 'w') as f:
        json.dump(val_folder_, f)
    with open(''+ str(k_fold) +'.json', 'w') as ft:
        json.dump(train_folder, ft)
    
    return train_folder, val_folder

def make_folder_list_slide_4(TRG_0, TRG_1, TRG_2, TRG_3, TRG_0_folder, TRG_1_folder, TRG_2_folder,TRG_3_folder, k_fold):
    train_TRG_0 = [TRG_0_folder[x] for x in TRG_0[0]]
    val_TRG_0 = [TRG_0_folder[x] for x in TRG_0[1]]

    train_TRG_1 = [TRG_1_folder[x] for x in TRG_1[0]]
    val_TRG_1 = [TRG_1_folder[x] for x in TRG_1[1]]

    train_TRG_2 = [TRG_2_folder[x] for x in TRG_2[0]]
    val_TRG_2 = [TRG_2_folder[x] for x in TRG_2[1]]

    train_TRG_3 = [TRG_3_folder[x] for x in TRG_3[0]]
    val_TRG_3 = [TRG_3_folder[x] for x in TRG_3[1]]


    train_folder = [train_TRG_0, train_TRG_1,train_TRG_2,train_TRG_3]
    val_folder = [val_TRG_0, val_TRG_1, val_TRG_2,val_TRG_3]
    # print(train_folder)
    # print('-----------------------')
    # print(val_folder)
    train_folder_ = list(itertools.chain.from_iterable(train_folder))
    val_folder_ = list(itertools.chain.from_iterable(val_folder))
    if not os.path.exists(''):
        os.makedirs('')
    with open(''+ str(k_fold) +'.json', 'w') as f:
        json.dump(val_folder, f)
    with open(''+ str(k_fold) +'.json', 'w') as f:
        json.dump(val_folder_, f)
    with open(''+ str(k_fold) +'.json', 'w') as ft:
        json.dump(train_folder, ft)
    
    return train_folder, val_folder

def make_folder_list_slide_4_test(TRG_0, TRG_1, TRG_2, TRG_3, TRG_0_folder, TRG_1_folder, TRG_2_folder,TRG_3_folder, k_fold):
    train_TRG_0 = [TRG_0_folder[x] for x in TRG_0[0]]
    val_TRG_0 = [TRG_0_folder[x] for x in TRG_0[1]]

    train_TRG_1 = [TRG_1_folder[x] for x in TRG_1[0]]
    val_TRG_1 = [TRG_1_folder[x] for x in TRG_1[1]]

    train_TRG_2 = [TRG_2_folder[x] for x in TRG_2[0]]
    val_TRG_2 = [TRG_2_folder[x] for x in TRG_2[1]]

    train_TRG_3 = [TRG_3_folder[x] for x in TRG_3[0]]
    val_TRG_3 = [TRG_3_folder[x] for x in TRG_3[1]]


    train_folder = [train_TRG_0, train_TRG_1,train_TRG_2,train_TRG_3]
    val_folder = [val_TRG_0, val_TRG_1, val_TRG_2,val_TRG_3]
    # print(train_folder)
    # print('-----------------------')
    # print(val_folder)
    train_folder_ = list(itertools.chain.from_iterable(train_folder))
    # val_folder_ = list(itertools.chain.from_iterable(val_folder))
    if not os.path.exists(''):
        os.makedirs('')
    with open(''+ str(k_fold) +'.json', 'w') as f:
        json.dump(val_folder, f)
    # with open('Val_list_titles_4/test_folder'+ str(k_fold) +'.json', 'w') as f:
    #     json.dump(val_folder_, f)
    with open(''+ str(k_fold) +'.json', 'w') as ft:
        json.dump(train_folder, ft)
    
    return train_folder, val_folder


def make_folder_list_slide_2_test(pcr, non_pcr, pcr_folder, non_pcr_folder, k_fold):
    train_pcr = [pcr_folder[x] for x in pcr[0]]
    val_pcr = [pcr_folder[x] for x in pcr[1]]

    train_non_pcr = [non_pcr_folder[x] for x in non_pcr[0]]
    val_non_pcr = [non_pcr_folder[x] for x in non_pcr[1]]


    train_folder = [train_pcr, train_non_pcr]
    val_folder = [val_pcr, val_non_pcr]
    # print(train_folder)
    # print('-----------------------')
    # print(val_folder)
    train_folder_ = list(itertools.chain.from_iterable(train_folder))
    # val_folder_ = list(itertools.chain.from_iterable(val_folder))
    if not os.path.exists(''):
        os.makedirs('')
    with open(''+ str(k_fold) +'.json', 'w') as f:
        json.dump(val_folder, f)
    # with open('Val_list_titles_4/test_folder'+ str(k_fold) +'.json', 'w') as f:
    #     json.dump(val_folder_, f)
    with open(''+ str(k_fold) +'.json', 'w') as ft:
        json.dump(train_folder, ft)
    
    return train_folder, val_folder


def make_folder_testlist(Test_folder,k_fold):
    test_folder_ = []
    for test in Test_folder:
        test_folder_.append(test)

    with open(''+ str(k_fold) +'.json', 'w') as f:
        json.dump(test_folder_, f)
    return test_folder_

def make_folder_list(wild, brca, wild_slide_folder, brca_slide_folder, pinyin_name, k_fold):
    train_wild = [wild_slide_folder[x] for x in wild[0]]
    val_wild = [wild_slide_folder[x] for x in wild[1]]
    train_brca_name = [pinyin_name[x] for x in brca[0]]
    val_brca_name = [pinyin_name[x] for x in brca[1]]
    train_brca = []
    val_brca = []
    for folder_name in brca_slide_folder:
        flag = 0
        for name in val_brca_name:
            if name in folder_name:
                val_brca.append(folder_name)
                flag = 1
                break
        if flag == 0:
            train_brca.append(folder_name) 

    train_folder = [train_wild, train_brca]
    val_folder = [val_wild, val_brca]
    # print(train_folder)
    # print('-----------------------')
    # print(val_folder)
    train_folder_ = list(itertools.chain.from_iterable(train_folder))
    val_folder_ = list(itertools.chain.from_iterable(val_folder))
    if not os.path.exists('Val_list'):
        os.makedirs('Val_list')
    with open('Val_list/val_folder'+ str(k_fold) +'.json', 'w') as f:
        json.dump(val_folder_, f)
    
    return train_folder, val_folder

def pinyin(word):
    s = ''
    for i in pypinyin.pinyin(word, style=pypinyin.NORMAL):
        s += ''.join(i)
    return s

def create_dataset(val_folder, wsi_number, transform, bag_size):
    wsi_dir = val_folder[wsi_number]
    Test_Dataset = TestDataset(wsi_dir, transform, bag_size)
    return val_folder[wsi_number], Test_Dataset

def val_slide(model_ft, val_folder, transform, k_fold, batchsize, bag_size):
    label = []
    prediction = []
    for num_wsi in range(len(val_folder)):
        wsi_dir, Test_Dataset = create_dataset(val_folder, num_wsi, transform, bag_size)
        if 'WILD' in wsi_dir:
            print('WILD')
            label.append(0)
        else:
            print('BRCA')
            label.append(1)
        wsi_dir = os.path.basename(wsi_dir)
        wsi_dir = wsi_dir.replace('.svs','')
        Test_Dataloader = torch.utils.data.DataLoader(Test_Dataset, batch_size=batchsize, shuffle=False)
        preds = []
        model_ft.eval()
        with torch.no_grad():
            for image, loc in Test_Dataloader:
                outputs = model_ft(image.to(device))
                pred = torch.sigmoid(outputs)
                preds.append(pred.cpu()[:,1].tolist())
        pred_ = list(itertools.chain(*preds))
        slide_prediction = np.mean(pred_)
        print(wsi_dir,'slide prediction: ', slide_prediction)
        prediction.append(np.round(slide_prediction))
    print('Acc:', accuracy_score(label, prediction))
